# Supplementary material for: catena-Poly[[[diaqua­cadmium]-μ-2,2′-(1,2-phenyl­enedi­oxy)diacetato] mono­hydrate]
Source: Acta Crystallogr Sect E Struct Rep Online. 2011 Feb 16;67(Pt 3):m342. doi: 10.1107/S1600536811004867 (PMC3052000; doi:10.1107/S1600536811004867)
Supplement: Supplementary file 1 [file e-67-0m342-sup1.cif]

##############################################################################
###                                                                        ###
###        Electronic paper (Acta Crystallographica Section E)             ###
###                                                                        ###
##############################################################################
#                                                                            #
# This CIF contains the data in a paper accepted for publication in Acta     #
# Crystallographica Section E. It conforms to the requirements of Notes      #
# for Authors for Section E, and has been peer reviewed under the auspices   #
# of the IUCr Commission on Journals.                                        #
#                                                                            #
# Full details of the Crystallographic Information File format               #
# are given in the paper "The Crystallographic Information File (CIF):       #
# a New Standard Archive File for Crystallography" by S. R. Hall, F. H.      #
# Allen and I. D. Brown [Acta Cryst. (1991), A47, 655-685].                  #
#                                                                            #
# The current version of the core CIF dictionary is obtainable from          #
# ftp://ftp.iucr.org/pub/cif_core.dic. The current version number is 2.4.    #
#                                                                            #
# Software is freely available for graphical display of the structure(s) in  #
# this CIF.  For information consult the CIF home page http://www.iucr.org/  #
# cif/home.html                                                              #
#                                                                            #
# This file may be used for bona fide research purposes within the           #
# scientific community so long as proper attribution is given to the journal # 
# article from which it was obtained.                                        #
#                                                                            #
##############################################################################
                                             
data_global
_audit_creation_method     SHELXL-97
_journal_data_validation_number     ?
_journal_date_recd_electronic     2011-01-28
_journal_date_accepted     2011-02-09
_journal_name_full     'Acta Crystallographica, Section E'
_journal_year     2011
_journal_volume     67
_journal_issue      3
_journal_page_first     m342
_journal_page_last     m342
_journal_paper_category     QM
_journal_coeditor_code     ZS2094
_publ_contact_author_name     'ZHANG, XIU-LING'
_publ_contact_author_address
;
College of Chemical Engineering,
Qingdao University of Science & Technology,
Qingdao, Shandong  266042,
People's Republic of China
Department of Chemistry,
Dezhou University,
Dezhou, Shandong  253023,
People's Republic of China
;
_publ_contact_author_email     dzxlzhang@163.com
_publ_contact_author_fax     '86 534 8985835'
_publ_contact_author_phone     '86 534 8985835'
_publ_section_title
;\
<i>catena</i>-Poly[[[diaquacadmium]-\m-2,2'-(1,2-phenylenedioxy)diacetato]
monohydrate]
;
loop_
    _publ_author_name
    _publ_author_footnote
    _publ_author_address
    'Hou, Huan-Fu' .
;
College of Chemical Engineering,
Qingdao University of Science & Technology,
Qingdao, Shandong 266042,
People's Republic of China
;
    'Zhang, Xiu-Ling' .
;
College of Chemical Engineering,
Qingdao University of Science & Technology,
Qingdao, Shandong 266042,
People's Republic of China
and
Department of Chemistry,
Dezhou University,
Dezhou, Shandong 253023,
People's Republic of China
;
data_I
_chemical_name_systematic
;
<i>catena</i>-Poly[[[diaquacadmium]-\m-2,2'-(1,2-phenylenedioxy)diacetato]
monohydrate]
;
_chemical_name_common     ?
_chemical_formula_moiety     'C10 H12 Cd O8, H2 O'
_chemical_formula_sum     'C10 H14 Cd O9'
_chemical_formula_iupac     '[Cd (C10 H8 O6) (H2 O)2], H2 O'
_chemical_formula_weight     390.61
_chemical_melting_point     ?
_symmetry_cell_setting     monoclinic
_symmetry_space_group_name_H-M     'P 21/n'
_symmetry_space_group_name_Hall     '-P 2yn'
loop_
    _symmetry_equiv_pos_as_xyz
    'x, y, z'
    '-x+1/2, y+1/2, -z+1/2'
    '-x, -y, -z'
    'x-1/2, -y-1/2, z-1/2'
_cell_length_a     7.6240(10)
_cell_length_b     7.1560(10)
_cell_length_c     23.190(2)
_cell_angle_alpha     90.000
_cell_angle_beta     93.0830(10)
_cell_angle_gamma     90.000
_cell_volume     1263.4(3)
_cell_formula_units_Z     4
_cell_measurement_reflns_used     4670
_cell_measurement_theta_min     2.77
_cell_measurement_theta_max     27.53
_cell_measurement_temperature     296(2)
_exptl_crystal_description     block
_exptl_crystal_colour     colorless
_exptl_crystal_size_max     0.25
_exptl_crystal_size_mid     0.20
_exptl_crystal_size_min     0.14
_exptl_crystal_density_diffrn     2.054
_exptl_crystal_density_meas     ?
_exptl_crystal_density_method     'not measured'
_exptl_crystal_F_000     776
_exptl_absorpt_coefficient_mu     1.772
_exptl_absorpt_correction_type     multi-scan
_exptl_absorpt_process_details     '(SADABS; Bruker, 2001)'
_exptl_absorpt_correction_T_min     0.6707
_exptl_absorpt_correction_T_max     0.7870
_exptl_special_details
;
;
_diffrn_ambient_temperature     296(2)
_diffrn_radiation_type     MoK\a
_diffrn_radiation_wavelength     0.71073
_diffrn_radiation_source     'fine-focus sealed tube'
_diffrn_radiation_monochromator     graphite
_diffrn_measurement_device_type     'Bruker APEXII CCD area-detector'
_diffrn_measurement_method     '\f and \w'
_diffrn_detector_area_resol_mean     ?
_diffrn_reflns_number     7467
_diffrn_reflns_av_R_equivalents     0.0173
_diffrn_reflns_av_sigmaI/netI     0.0200
_diffrn_reflns_theta_min     1.76
_diffrn_reflns_theta_max     27.55
_diffrn_reflns_theta_full     27.55
_diffrn_measured_fraction_theta_max     0.991
_diffrn_measured_fraction_theta_full     0.991
_diffrn_reflns_limit_h_min     -9
_diffrn_reflns_limit_h_max     9
_diffrn_reflns_limit_k_min     -9
_diffrn_reflns_limit_k_max     5
_diffrn_reflns_limit_l_min     -29
_diffrn_reflns_limit_l_max     30
_diffrn_standards_number     0
_diffrn_standards_interval_count     .
_diffrn_standards_interval_time     .
_diffrn_standards_decay_%     ?
_refine_special_details
;
Refinement of <i>F</i>^2^ against ALL reflections. The weighted <i>R</i>-factor
<i>wR</i> and goodness of fit <i>S</i> are based on <i>F</i>^2^, conventional
<i>R</i>-factors <i>R</i> are based on <i>F</i>, with <i>F</i> set to zero for
negative <i>F</i>^2^. The threshold expression of <i>F</i>^2^ >
\s(<i>F</i>^2^) is used only for calculating <i>R</i>-factors(gt) <i>etc</i>.
and is not relevant to the choice of reflections for refinement.
<i>R</i>-factors based on <i>F</i>^2^ are statistically about twice as large
as those based on <i>F</i>, and <i>R</i>- factors based on ALL data will be
even larger.
;
_reflns_number_total     2893
_reflns_number_gt     2676
_reflns_threshold_expression     I>2\s(I)
_refine_ls_structure_factor_coef     Fsqd
_refine_ls_matrix_type     full
_refine_ls_R_factor_all     0.0224
_refine_ls_R_factor_gt     0.0201
_refine_ls_wR_factor_gt     0.0482
_refine_ls_wR_factor_ref     0.0493
_refine_ls_goodness_of_fit_ref     1.048
_refine_ls_restrained_S_all     1.048
_refine_ls_number_reflns     2893
_refine_ls_number_parameters     181
_refine_ls_number_restraints     0
_refine_ls_hydrogen_treatment     constr
_refine_ls_weighting_scheme     calc
_refine_ls_weighting_details
         'calc w=1/[\s^2^(Fo^2^)+(0.0217P)^2^+0.8227P] where P=(Fo^2^+2Fc^2^)/3'
_atom_sites_solution_primary     direct
_atom_sites_solution_secondary     difmap
_refine_ls_shift/su_max     0.002
_refine_ls_shift/su_mean     0.000
_refine_diff_density_max     0.523
_refine_diff_density_min     -0.427
_refine_ls_extinction_method     none
_refine_ls_extinction_coef     ?
loop_
    _atom_type_symbol
    _atom_type_description
    _atom_type_scat_dispersion_real
    _atom_type_scat_dispersion_imag
    _atom_type_scat_source
    'C' 'C' 0.0033 0.0016
                         'International Tables Vol C Tables 4.2.6.8 and 6.1.1.4'
    'H' 'H' 0.0000 0.0000
                         'International Tables Vol C Tables 4.2.6.8 and 6.1.1.4'
    'O' 'O' 0.0106 0.0060
                         'International Tables Vol C Tables 4.2.6.8 and 6.1.1.4'
    'Cd' 'Cd' -0.8075 1.2024
                         'International Tables Vol C Tables 4.2.6.8 and 6.1.1.4'
_computing_data_collection     'APEX2 (Bruker, 2007)'
_computing_cell_refinement     'SAINT (Bruker, 2007)'
_computing_data_reduction     'SAINT (Bruker, 2007)'
_computing_structure_solution     'SIR97 (Altomare <i>et al.</i>, 1999)'
_computing_structure_refinement     'SHELXL97 (Sheldrick, 2008)'
_computing_molecular_graphics     'SHELXTL (Sheldrick, 2008)'
_computing_publication_material     'WinGX (Farrugia, 1999)'
loop_
    _atom_site_type_symbol
    _atom_site_label
    _atom_site_fract_x
    _atom_site_fract_y
    _atom_site_fract_z
    _atom_site_U_iso_or_equiv
    _atom_site_adp_type
    _atom_site_calc_flag
    _atom_site_refinement_flags
    _atom_site_occupancy
    _atom_site_disorder_assembly
    _atom_site_disorder_group
    C C1 0.9769(3) 1.4246(3) 0.10705(9) 0.0281(4) Uani d . 1 . .
    C C2 0.9052(3) 1.3164(3) 0.05451(8) 0.0262(4) Uani d . 1 . .
    H H2A 0.8158 1.3898 0.0336 0.031 Uiso calc R 1 . .
    H H2B 0.9990 1.2920 0.0289 0.031 Uiso calc R 1 . .
    C C3 0.7673(2) 1.0222(3) 0.03073(8) 0.0220(4) Uani d . 1 . .
    C C4 0.7833(3) 1.0442(3) -0.02803(8) 0.0258(4) Uani d . 1 . .
    H H4 0.8419 1.1472 -0.0421 0.031 Uiso calc R 1 . .
    C C5 0.7109(3) 0.9109(3) -0.06585(9) 0.0297(4) Uani d . 1 . .
    H H5 0.7212 0.9252 -0.1054 0.036 Uiso calc R 1 . .
    C C6 0.6246(3) 0.7584(3) -0.04544(9) 0.0302(4) Uani d . 1 . .
    H H6 0.5769 0.6701 -0.0712 0.036 Uiso calc R 1 . .
    C C7 0.6081(3) 0.7354(3) 0.01373(9) 0.0281(4) Uani d . 1 . .
    H H7 0.5491 0.6324 0.0276 0.034 Uiso calc R 1 . .
    C C8 0.6802(3) 0.8668(3) 0.05152(8) 0.0224(4) Uani d . 1 . .
    C C9 0.5795(3) 0.7102(3) 0.13513(8) 0.0267(4) Uani d . 1 . .
    H H9A 0.6249 0.5924 0.1215 0.032 Uiso calc R 1 . .
    H H9B 0.4555 0.7172 0.1236 0.032 Uiso calc R 1 . .
    C C10 0.6045(2) 0.7211(3) 0.20018(8) 0.0218(4) Uani d . 1 . .
    Cd Cd1 0.834230(19) 1.08605(2) 0.178353(6) 0.02552(6) Uani d . 1 . .
    O O1 1.0404(3) 1.5791(2) 0.09652(8) 0.0474(5) Uani d . 1 . .
    O O2 0.9688(2) 1.3536(2) 0.15657(6) 0.0364(4) Uani d . 1 . .
    O O3 0.8318(2) 1.1441(2) 0.07256(6) 0.0286(3) Uani d . 1 . .
    O O4 0.6707(2) 0.8613(2) 0.11069(6) 0.0296(3) Uani d . 1 . .
    O O5 0.6948(2) 0.8467(2) 0.22331(6) 0.0315(3) Uani d . 1 . .
    O O6 0.53106(19) 0.59313(18) 0.22765(6) 0.0274(3) Uani d . 1 . .
    O O1W 1.0606(2) 0.8817(2) 0.16508(7) 0.0370(4) Uani d . 1 . .
    H H11W 1.1442 0.8811 0.1902 0.044 Uiso d R 1 . .
    H H12W 1.0565 0.7756 0.1495 0.044 Uiso d R 1 . .
    O O2W 0.5593(2) 1.2223(2) 0.18164(7) 0.0349(3) Uani d . 1 . .
    H H21W 0.5675 1.3249 0.1990 0.042 Uiso d R 1 . .
    H H22W 0.5013 1.1503 0.2021 0.042 Uiso d R 1 . .
    O O3W 0.1714(2) 0.5083(3) 0.25089(8) 0.0464(4) Uani d . 1 . .
    H H31W 0.2619 0.5523 0.2366 0.056 Uiso d R 1 . .
    H H32W 0.1072 0.4657 0.2230 0.056 Uiso d R 1 . .
loop_
    _atom_site_aniso_label
    _atom_site_aniso_U_11
    _atom_site_aniso_U_22
    _atom_site_aniso_U_33
    _atom_site_aniso_U_12
    _atom_site_aniso_U_13
    _atom_site_aniso_U_23
    C1 0.0339(11) 0.0221(10) 0.0289(10) -0.0027(8) 0.0077(8) -0.0028(8)
    C2 0.0357(11) 0.0191(9) 0.0239(9) -0.0037(8) 0.0043(8) 0.0035(7)
    C3 0.0235(9) 0.0226(9) 0.0198(9) -0.0007(7) 0.0004(7) -0.0008(7)
    C4 0.0292(10) 0.0281(10) 0.0205(9) -0.0020(8) 0.0037(7) 0.0030(8)
    C5 0.0344(11) 0.0387(12) 0.0164(9) 0.0008(9) 0.0029(8) -0.0009(8)
    C6 0.0362(11) 0.0331(11) 0.0211(9) -0.0040(9) -0.0010(8) -0.0056(8)
    C7 0.0321(10) 0.0279(10) 0.0243(9) -0.0067(8) 0.0005(8) 0.0002(8)
    C8 0.0264(10) 0.0249(9) 0.0160(8) -0.0004(8) 0.0007(7) 0.0019(7)
    C9 0.0346(11) 0.0245(10) 0.0211(9) -0.0092(8) 0.0014(8) 0.0043(7)
    C10 0.0226(9) 0.0209(9) 0.0220(9) 0.0029(7) 0.0023(7) 0.0044(7)
    Cd1 0.03076(9) 0.02554(9) 0.02014(8) -0.00652(6) 0.00025(6) 0.00165(5)
    O1 0.0815(14) 0.0236(8) 0.0382(10) -0.0203(8) 0.0143(9) -0.0043(7)
    O2 0.0522(10) 0.0328(8) 0.0241(7) -0.0176(7) 0.0026(7) -0.0013(6)
    O3 0.0426(8) 0.0255(7) 0.0178(7) -0.0125(6) 0.0021(6) 0.0009(5)
    O4 0.0446(9) 0.0285(7) 0.0157(6) -0.0153(6) 0.0021(6) 0.0024(5)
    O5 0.0389(8) 0.0353(8) 0.0204(7) -0.0119(7) 0.0006(6) 0.0027(6)
    O6 0.0338(8) 0.0252(7) 0.0232(7) -0.0036(6) 0.0030(6) 0.0072(5)
    O1W 0.0427(9) 0.0333(8) 0.0345(8) 0.0032(7) -0.0016(7) -0.0098(7)
    O2W 0.0424(9) 0.0286(8) 0.0336(8) -0.0016(7) 0.0005(7) -0.0062(6)
    O3W 0.0347(9) 0.0617(12) 0.0428(10) -0.0130(8) 0.0006(7) -0.0060(9)
_geom_special_details
;
All e.s.d.'s (except the e.s.d. in the dihedral angle between two l.s. planes)
are estimated using the full covariance matrix. The cell e.s.d.'s are taken
into account individually in the estimation of e.s.d.'s in distances, angles
and torsion angles; correlations between e.s.d.'s in cell parameters are only
used when they are defined by crystal symmetry. An approximate (isotropic)
treatment of cell e.s.d.'s is used for estimating e.s.d.'s involving l.s.
planes.
;
loop_
    _geom_bond_atom_site_label_1
    _geom_bond_atom_site_label_2
    _geom_bond_site_symmetry_2
    _geom_bond_distance
    _geom_bond_publ_flag
    C1 O1 . 1.237(3) ?
    C1 O2 . 1.260(3) ?
    C1 C2 . 1.520(3) ?
    C2 O3 . 1.427(2) ?
    C2 H2A . 0.9700 ?
    C2 H2B . 0.9700 ?
    C3 C4 . 1.383(3) ?
    C3 O3 . 1.375(2) ?
    C3 C8 . 1.394(3) ?
    C4 C5 . 1.390(3) ?
    C4 H4 . 0.9300 ?
    C5 C6 . 1.372(3) ?
    C5 H5 . 0.9300 ?
    C6 C7 . 1.394(3) ?
    C6 H6 . 0.9300 ?
    C7 C8 . 1.380(3) ?
    C7 H7 . 0.9300 ?
    C8 O4 . 1.379(2) ?
    C9 O4 . 1.420(2) ?
    C9 C10 . 1.512(3) ?
    C9 H9A . 0.9700 ?
    C9 H9B . 0.9700 ?
    C10 O5 . 1.237(2) ?
    C10 O6 . 1.263(2) ?
    Cd1 O2 . 2.2424(19) ?
    Cd1 O1W . 2.2957(19) ?
    Cd1 O5 . 2.2956(17) ?
    Cd1 O2W . 2.316(2) ?
    Cd1 O6 2_655 2.3596(15) ?
    Cd1 O3 . 2.4874(14) ?
    Cd1 O4 . 2.5285(16) ?
    O6 Cd1 2_645 2.3596(15) ?
    O1W H11W . 0.8397 ?
    O1W H12W . 0.8402 ?
    O2W H21W . 0.8383 ?
    O2W H22W . 0.8414 ?
    O3W H31W . 0.8417 ?
    O3W H32W . 0.8470 ?
loop_
    _geom_angle_atom_site_label_1
    _geom_angle_atom_site_label_2
    _geom_angle_atom_site_label_3
    _geom_angle_site_symmetry_1
    _geom_angle_site_symmetry_3
    _geom_angle
    _geom_angle_publ_flag
    O1 C1 O2 . . 125.4(2) ?
    O1 C1 C2 . . 115.13(19) ?
    O2 C1 C2 . . 119.45(17) ?
    O3 C2 C1 . . 109.57(16) ?
    O3 C2 H2A . . 109.8 ?
    C1 C2 H2A . . 109.8 ?
    O3 C2 H2B . . 109.8 ?
    C1 C2 H2B . . 109.8 ?
    H2A C2 H2B . . 108.2 ?
    C4 C3 O3 . . 125.13(18) ?
    C4 C3 C8 . . 120.01(17) ?
    O3 C3 C8 . . 114.86(16) ?
    C3 C4 C5 . . 119.38(19) ?
    C3 C4 H4 . . 120.3 ?
    C5 C4 H4 . . 120.3 ?
    C6 C5 C4 . . 120.65(19) ?
    C6 C5 H5 . . 119.7 ?
    C4 C5 H5 . . 119.7 ?
    C5 C6 C7 . . 120.26(19) ?
    C5 C6 H6 . . 119.9 ?
    C7 C6 H6 . . 119.9 ?
    C8 C7 C6 . . 119.37(19) ?
    C8 C7 H7 . . 120.3 ?
    C6 C7 H7 . . 120.3 ?
    O4 C8 C7 . . 124.89(17) ?
    O4 C8 C3 . . 114.77(16) ?
    C7 C8 C3 . . 120.33(17) ?
    O4 C9 C10 . . 108.73(15) ?
    O4 C9 H9A . . 109.9 ?
    C10 C9 H9A . . 109.9 ?
    O4 C9 H9B . . 109.9 ?
    C10 C9 H9B . . 109.9 ?
    H9A C9 H9B . . 108.3 ?
    O5 C10 O6 . . 124.02(18) ?
    O5 C10 C9 . . 120.46(16) ?
    O6 C10 C9 . . 115.50(17) ?
    O2 Cd1 O1W . . 99.05(8) ?
    O2 Cd1 O5 . . 165.45(5) ?
    O1W Cd1 O5 . . 87.45(7) ?
    O2 Cd1 O2W . . 94.24(7) ?
    O1W Cd1 O2W . . 163.87(6) ?
    O5 Cd1 O2W . . 81.78(7) ?
    O2 Cd1 O6 . 2_655 90.47(5) ?
    O1W Cd1 O6 . 2_655 81.05(6) ?
    O5 Cd1 O6 . 2_655 77.63(5) ?
    O2W Cd1 O6 . 2_655 108.07(5) ?
    O2 Cd1 O3 . . 67.33(5) ?
    O1W Cd1 O3 . . 86.56(6) ?
    O5 Cd1 O3 . . 126.40(5) ?
    O2W Cd1 O3 . . 90.19(5) ?
    O6 Cd1 O3 2_655 . 152.55(5) ?
    O2 Cd1 O4 . . 128.28(5) ?
    O1W Cd1 O4 . . 82.00(7) ?
    O5 Cd1 O4 . . 65.31(5) ?
    O2W Cd1 O4 . . 82.60(6) ?
    O6 Cd1 O4 2_655 . 139.69(5) ?
    O3 Cd1 O4 . . 61.11(5) ?
    C1 O2 Cd1 . . 126.53(13) ?
    C3 O3 C2 . . 118.18(15) ?
    C3 O3 Cd1 . . 124.97(11) ?
    C2 O3 Cd1 . . 116.84(11) ?
    C8 O4 C9 . . 118.20(15) ?
    C8 O4 Cd1 . . 123.27(11) ?
    C9 O4 Cd1 . . 118.19(11) ?
    C10 O5 Cd1 . . 127.30(13) ?
    C10 O6 Cd1 . 2_645 107.39(12) ?
    Cd1 O1W H11W . . 117.3 ?
    Cd1 O1W H12W . . 128.5 ?
    H11W O1W H12W . . 107.6 ?
    Cd1 O2W H21W . . 109.9 ?
    Cd1 O2W H22W . . 105.4 ?
    H21W O2W H22W . . 107.1 ?
    H31W O3W H32W . . 106.7 ?
loop_
    _geom_torsion_atom_site_label_1
    _geom_torsion_atom_site_label_2
    _geom_torsion_atom_site_label_3
    _geom_torsion_atom_site_label_4
    _geom_torsion_site_symmetry_1
    _geom_torsion_site_symmetry_2
    _geom_torsion_site_symmetry_3
    _geom_torsion_site_symmetry_4
    _geom_torsion
    _geom_torsion_publ_flag
    O1 C1 C2 O3 . . . . -178.37(19) ?
    O2 C1 C2 O3 . . . . 1.9(3) ?
    O3 C3 C4 C5 . . . . -179.58(19) ?
    C8 C3 C4 C5 . . . . 0.4(3) ?
    C3 C4 C5 C6 . . . . -0.1(3) ?
    C4 C5 C6 C7 . . . . 0.1(3) ?
    C5 C6 C7 C8 . . . . -0.3(3) ?
    C6 C7 C8 O4 . . . . 179.02(19) ?
    C6 C7 C8 C3 . . . . 0.6(3) ?
    C4 C3 C8 O4 . . . . -179.20(18) ?
    O3 C3 C8 O4 . . . . 0.8(2) ?
    C4 C3 C8 C7 . . . . -0.6(3) ?
    O3 C3 C8 C7 . . . . 179.33(18) ?
    O4 C9 C10 O5 . . . . -0.9(3) ?
    O4 C9 C10 O6 . . . . -179.40(16) ?
    O1 C1 O2 Cd1 . . . . 174.23(18) ?
    C2 C1 O2 Cd1 . . . . -6.0(3) ?
    O1W Cd1 O2 C1 . . . . 87.61(19) ?
    O5 Cd1 O2 C1 . . . . -156.6(2) ?
    O2W Cd1 O2 C1 . . . . -83.22(19) ?
    O6 Cd1 O2 C1 2_655 . . . 168.62(19) ?
    O3 Cd1 O2 C1 . . . . 5.22(17) ?
    O4 Cd1 O2 C1 . . . . 0.7(2) ?
    C4 C3 O3 C2 . . . . 6.8(3) ?
    C8 C3 O3 C2 . . . . -173.16(17) ?
    C4 C3 O3 Cd1 . . . . -172.35(15) ?
    C8 C3 O3 Cd1 . . . . 7.7(2) ?
    C1 C2 O3 C3 . . . . -176.97(17) ?
    C1 C2 O3 Cd1 . . . . 2.2(2) ?
    O2 Cd1 O3 C3 . . . . 175.58(16) ?
    O1W Cd1 O3 C3 . . . . 74.28(16) ?
    O5 Cd1 O3 C3 . . . . -10.00(17) ?
    O2W Cd1 O3 C3 . . . . -89.91(15) ?
    O6 Cd1 O3 C3 2_655 . . . 137.30(14) ?
    O4 Cd1 O3 C3 . . . . -8.48(14) ?
    O2 Cd1 O3 C2 . . . . -3.57(13) ?
    O1W Cd1 O3 C2 . . . . -104.87(14) ?
    O5 Cd1 O3 C2 . . . . 170.85(12) ?
    O2W Cd1 O3 C2 . . . . 90.94(14) ?
    O6 Cd1 O3 C2 2_655 . . . -41.85(19) ?
    O4 Cd1 O3 C2 . . . . 172.37(15) ?
    C7 C8 O4 C9 . . . . -0.3(3) ?
    C3 C8 O4 C9 . . . . 178.21(17) ?
    C7 C8 O4 Cd1 . . . . 172.86(15) ?
    C3 C8 O4 Cd1 . . . . -8.6(2) ?
    C10 C9 O4 C8 . . . . 173.41(16) ?
    C10 C9 O4 Cd1 . . . . -0.1(2) ?
    O2 Cd1 O4 C8 . . . . 13.52(17) ?
    O1W Cd1 O4 C8 . . . . -81.73(15) ?
    O5 Cd1 O4 C8 . . . . -172.60(16) ?
    O2W Cd1 O4 C8 . . . . 103.08(15) ?
    O6 Cd1 O4 C8 2_655 . . . -147.63(13) ?
    O3 Cd1 O4 C8 . . . . 8.75(14) ?
    O2 Cd1 O4 C9 . . . . -173.33(13) ?
    O1W Cd1 O4 C9 . . . . 91.42(15) ?
    O5 Cd1 O4 C9 . . . . 0.55(13) ?
    O2W Cd1 O4 C9 . . . . -83.77(14) ?
    O6 Cd1 O4 C9 2_655 . . . 25.53(18) ?
    O3 Cd1 O4 C9 . . . . -178.10(16) ?
    O6 C10 O5 Cd1 . . . . -179.96(13) ?
    C9 C10 O5 Cd1 . . . . 1.6(3) ?
    O2 Cd1 O5 C10 . . . . 159.4(2) ?
    O1W Cd1 O5 C10 . . . . -83.56(17) ?
    O2W Cd1 O5 C10 . . . . 84.40(17) ?
    O6 Cd1 O5 C10 2_655 . . . -164.95(18) ?
    O3 Cd1 O5 C10 . . . . 0.3(2) ?
    O4 Cd1 O5 C10 . . . . -1.19(16) ?
    O5 C10 O6 Cd1 . . . 2_645 -17.0(2) ?
    C9 C10 O6 Cd1 . . . 2_645 161.49(13) ?
loop_
    _geom_hbond_atom_site_label_D
    _geom_hbond_atom_site_label_H
    _geom_hbond_atom_site_label_A
    _geom_hbond_site_symmetry_A
    _geom_hbond_distance_DH
    _geom_hbond_distance_HA
    _geom_hbond_distance_DA
    _geom_hbond_angle_DHA
    O1W H11W O3W 2_655 0.84 2.11 2.892(3) 154
    O1W H12W O1 1_545 0.84 1.87 2.686(2) 164
    O2W H21W O6 1_565 0.84 2.06 2.873(3) 165
    O2W H22W O3W 2 0.84 2.03 2.860(3) 170
    O3W H31W O6 . 0.84 2.09 2.887(3) 157
    O3W H32W O2 1_445 0.85 1.99 2.835(2) 176
