# Supplementary material for: catena-Poly[[[diaqua­cadmium]-μ-2,2′-(1,2-phenyl­enedi­oxy)diacetato] mono­hydrate]
Source: Acta Crystallogr Sect E Struct Rep Online. 2011 Feb 16;67(Pt 3):m342. doi: 10.1107/S1600536811004867 (PMC3052000; doi:10.1107/S1600536811004867)
Supplement: Supplementary file 2 [file e-67-0m342-Isup2.hkl]

# 
# h,k,l, Fc-squared, Fo-squared, sigma(Fo-squared) and status flag 
# 
data_I
_shelx_title '                              zhu10061419_0m in P2(1)/n' 
_shelx_refln_list_code          4 
_shelx_F_calc_maximum      240.44 
_exptl_crystal_F_000       776.00 
_reflns_d_resolution_high  0.7682 
 
loop_ 
 _symmetry_equiv_pos_as_xyz 
 'x, y, z' 
 '-x+1/2, y+1/2, -z+1/2' 
 '-x, -y, -z' 
 'x-1/2, -y-1/2, z-1/2' 
 
_cell_length_a     7.6240 
_cell_length_b     7.1560 
_cell_length_c    23.1900 
_cell_angle_alpha  90.000 
_cell_angle_beta   93.083 
_cell_angle_gamma  90.000 
 
_shelx_F_squared_multiplier     1.000 
 
loop_ 
 _refln_index_h 
 _refln_index_k 
 _refln_index_l 
 _refln_F_squared_calc 
 _refln_F_squared_meas 
 _refln_F_squared_sigma 
 _refln_observed_status 
   2   0   0     2137.77     2149.17     26.17 o 
   4   0   0     3302.68     3305.49     41.79 o 
   6   0   0     6959.95     6703.50    101.17 o 
   8   0   0     1304.61     1384.77     48.68 o 
   1   1   0     1392.74     1385.66     16.20 o 
   2   1   0    52012.92    48562.54    603.66 o 
   3   1   0     9103.12     9091.41     98.01 o 
   4   1   0     3654.21     3676.94     43.24 o 
   5   1   0      278.63      295.39      8.51 o 
   6   1   0       95.82       87.85      5.71 o 
   7   1   0      462.00      469.23     12.72 o 
   8   1   0      306.12      323.01     13.71 o 
   9   1   0      612.75      605.41     34.01 o 
   0   2   0     1703.12     1796.42     25.99 o 
   1   2   0     7708.15     7513.44     87.23 o 
   2   2   0     6082.97     6274.10     58.43 o 
   3   2   0      683.85      666.16     11.24 o 
   4   2   0      139.97      169.41      7.52 o 
   5   2   0     3225.14     3261.17     38.60 o 
   6   2   0     2310.16     2373.30     31.30 o 
   7   2   0     1027.08     1044.81     23.52 o 
   8   2   0       57.40       63.43      9.38 o 
   9   2   0       11.69       31.04     13.03 o 
   1   3   0        4.08       13.98      1.74 o 
   2   3   0    21456.49    21803.99    189.47 o 
   3   3   0        8.57        4.44      2.57 o 
   4   3   0     6521.06     6594.91     58.10 o 
   5   3   0      206.55      224.81      7.84 o 
   6   3   0     1519.45     1531.28     28.18 o 
   7   3   0       23.89       28.39      7.44 o 
   8   3   0     2712.33     2770.13     59.20 o 
   9   3   0       51.46       56.26     16.79 o 
   0   4   0    10670.82    11175.15    143.29 o 
   1   4   0     6919.33     7031.18     67.38 o 
   2   4   0      527.01      500.09      9.04 o 
   3   4   0      263.64      267.01     18.60 o 
   4   4   0       10.83       14.91      3.16 o 
   5   4   0     2755.76     2778.36     40.05 o 
   6   4   0     3294.87     3226.56     67.14 o 
   7   4   0      959.46     1012.56     41.56 o 
   8   4   0      637.85      611.02     33.85 o 
   1   5   0     2051.87     1985.71     23.78 o 
   2   5   0      479.64      465.66     14.47 o 
   3   5   0     4056.15     4125.58     63.18 o 
   4   5   0       61.63       74.55      7.27 o 
   5   5   0      619.14      626.74     21.29 o 
   6   5   0      268.61      268.01     19.26 o 
   7   5   0      390.97      384.31     19.22 o 
   8   5   0       36.91       38.53     10.17 o 
   0   6   0     6934.96     6689.67    138.31 o 
   1   6   0      156.35      166.17      7.96 o 
   2   6   0       30.59       47.83      5.39 o 
   3   6   0        0.73       -0.80      3.35 o 
   4   6   0      807.22      818.36     19.53 o 
   5   6   0       12.24        5.92      8.29 o 
   6   6   0     1272.21     1300.62     35.55 o 
   7   6   0       59.62       58.90     11.09 o 
   1   7   0      726.21      696.23     22.43 o 
   2   7   0     1200.03     1195.27     30.85 o 
   3   7   0     2916.82     2906.08     46.50 o 
   4   7   0      388.90      396.17     28.60 o 
   5   7   0      152.88      184.06     14.19 o 
   6   7   0        2.39        4.11      6.89 o 
   0   8   0       63.33       37.98     12.61 o 
   1   8   0     1697.27     1633.03     82.48 o 
   2   8   0        0.59       -4.58      4.58 o 
   3   8   0      246.94      263.53     16.15 o 
   4   8   0       21.67        6.78     10.17 o 
   5   8   0      645.60      637.19     37.93 o 
   1   9   0      122.91      105.42     12.44 o 
   2   9   0      554.06      594.00     24.69 o 
  -9   0   1      258.45      277.67     22.62 o 
  -7   0   1     1805.82     1804.00     39.86 o 
  -5   0   1     9688.97     9395.89    105.05 o 
  -3   0   1     2704.52     2569.67     32.08 o 
  -1   0   1    18558.60    17726.48    315.44 o 
   1   0   1    57809.19    41124.36    713.52 o 
   3   0   1      408.42      487.07     10.33 o 
   5   0   1      612.59      595.74     17.89 o 
   7   0   1     4336.53     4303.01    100.01 o 
   9   0   1      173.10      213.90     21.03 o 
  -9   1   1      103.58       85.28     16.26 o 
  -8   1   1     2201.25     2174.08     38.18 o 
  -7   1   1     1307.43     1280.06     22.16 o 
  -6   1   1     1335.25     1332.96     21.02 o 
  -5   1   1     1464.91     1467.76     19.13 o 
  -4   1   1     3568.57     3706.65     40.62 o 
  -3   1   1     6798.42     6927.28     59.42 o 
  -2   1   1    56513.41    51926.42    420.72 o 
  -1   1   1     7104.02     7458.28    142.49 o 
   0   1   1    13818.75    13285.06    166.73 o 
   1   1   1     4666.24     4900.14     50.89 o 
   2   1   1      202.23      252.61      5.33 o 
   3   1   1     8771.32     9062.09     84.19 o 
   4   1   1    10308.89    10204.63     95.85 o 
   5   1   1     1095.72     1048.96     22.58 o 
   6   1   1      568.70      542.36     12.62 o 
   7   1   1       11.45       14.52      3.96 o 
   8   1   1      469.78      474.08     16.17 o 
   9   1   1      264.38      267.93     23.78 o 
  -9   2   1      149.37      177.08     21.61 o 
  -8   2   1        8.03       10.01      9.38 o 
  -7   2   1      232.25      247.04     15.29 o 
  -6   2   1     3297.52     3254.85     67.69 o 
  -5   2   1     1345.36     1303.48     19.43 o 
  -4   2   1    17459.27    18000.13    162.82 o 
  -3   2   1      278.45      297.99      6.74 o 
  -2   2   1      849.59      935.36     10.60 o 
  -1   2   1     5126.16     5613.80     50.88 o 
   0   2   1    10448.82    11044.64     96.50 o 
   1   2   1     4084.90     4204.05     56.00 o 
   2   2   1    13009.79    12751.70    132.16 o 
   3   2   1     2612.45     2705.57     54.49 o 
   4   2   1     2312.60     2323.10     30.80 o 
   5   2   1     1126.75     1148.73     30.74 o 
   6   2   1     2022.03     2077.05     28.69 o 
   7   2   1      310.45      304.23     12.17 o 
   8   2   1      679.34      682.18     23.82 o 
   9   2   1      102.63       60.39     15.73 o 
  -9   3   1      820.29      829.42     42.80 o 
  -8   3   1       48.66       61.42      9.93 o 
  -7   3   1     1982.62     1914.84     41.84 o 
  -6   3   1      979.94      926.51     23.85 o 
  -5   3   1      676.90      724.32     13.92 o 
  -4   3   1      254.60      274.67      9.51 o 
  -3   3   1     4222.15     4101.56     37.32 o 
  -2   3   1      185.95      180.63      4.77 o 
  -1   3   1    21164.32    21911.75    189.85 o 
   0   3   1       19.65       19.80      1.98 o 
   1   3   1       50.06       53.13      4.04 o 
   2   3   1     2569.32     2700.33     28.40 o 
   3   3   1    13507.06    13679.56    111.30 o 
   4   3   1       42.22       70.97      8.96 o 
   5   3   1     5007.09     5103.06     54.42 o 
   6   3   1      115.51       99.92     14.06 o 
   7   3   1      367.13      338.03     16.82 o 
   8   3   1      288.14      239.38     15.75 o 
   9   3   1     1540.19     1631.99     62.40 o 
  -8   4   1      126.72      129.82     19.84 o 
  -7   4   1      792.37      804.57     26.29 o 
  -6   4   1     2283.13     2274.58     90.69 o 
  -5   4   1     1266.26     1292.79     24.73 o 
  -4   4   1     1885.66     1851.82     24.89 o 
  -3   4   1       93.33       91.56      5.59 o 
  -2   4   1        1.32        0.75      1.55 o 
  -1   4   1      800.06      753.53     18.07 o 
   0   4   1    10295.75    10686.70     96.48 o 
   1   4   1    13893.95    14202.58    126.37 o 
   2   4   1     6895.00     6791.61     73.55 o 
   3   4   1      695.96      713.00     10.86 o 
   4   4   1        2.16        3.20      2.44 o 
   5   4   1     2856.73     2801.72     40.59 o 
   6   4   1     3056.86     3100.21     57.61 o 
   7   4   1     2232.43     2224.93     53.02 o 
   8   4   1      125.60      166.87     14.71 o 
  -8   5   1     1227.37     1297.04     37.94 o 
  -7   5   1      664.32      654.77     24.62 o 
  -6   5   1       96.07      100.95     16.84 o 
  -5   5   1      103.61      104.44     10.06 o 
  -4   5   1      209.46      220.37      9.16 o 
  -3   5   1      907.30      937.56     18.76 o 
  -2   5   1     5325.69     5427.07     66.06 o 
  -1   5   1      535.78      523.08     13.02 o 
   0   5   1     2002.60     1970.11     23.63 o 
   1   5   1      144.18      154.84      5.55 o 
   2   5   1      734.80      746.22     15.79 o 
   3   5   1        2.47        3.08      3.92 o 
   4   5   1     5596.66     5620.85     71.51 o 
   5   5   1       11.94        9.63      4.60 o 
   6   5   1      644.89      677.35     23.83 o 
   7   5   1        1.57        0.63      6.12 o 
   8   5   1      231.77      229.73     18.04 o 
  -7   6   1      280.02      286.65     17.96 o 
  -6   6   1       85.97       93.79     11.07 o 
  -5   6   1     3007.26     2961.81    127.48 o 
  -4   6   1       77.48       73.62      9.18 o 
  -3   6   1      681.81      731.92     20.77 o 
  -2   6   1      122.60      125.98      8.54 o 
  -1   6   1     1505.05     1532.46     38.01 o 
   0   6   1      485.56      481.68     17.02 o 
   1   6   1     3547.91     3400.92     57.63 o 
   2   6   1     1303.32     1282.64     23.76 o 
   3   6   1       47.22       52.94      5.95 o 
   4   6   1      114.78      110.06      8.03 o 
   5   6   1      443.75      440.90     21.98 o 
   6   6   1       91.43      104.39     16.37 o 
   7   6   1     1433.53     1496.97     40.99 o 
  -6   7   1       95.83      121.48     12.98 o 
  -5   7   1       54.40       67.20      9.87 o 
  -4   7   1      326.63      340.38     16.69 o 
  -3   7   1      783.44      782.51     19.58 o 
  -2   7   1     3190.55     3021.52    119.03 o 
  -1   7   1      106.48      108.12     11.44 o 
   0   7   1       12.13       12.32      5.43 o 
   1   7   1      250.21      258.48     13.80 o 
   2   7   1     1492.04     1437.03     34.66 o 
   3   7   1      796.53      817.61     25.92 o 
   4   7   1      872.30      866.00     21.64 o 
   5   7   1      486.28      509.31     21.72 o 
   6   7   1       38.72       36.03      8.99 o 
  -5   8   1       87.28       92.81     18.28 o 
  -4   8   1      553.85      583.37     35.28 o 
  -3   8   1      291.60      264.46     25.59 o 
  -2   8   1       45.94       40.16      8.29 o 
  -1   8   1        9.41       17.52      6.78 o 
   0   8   1     3704.87     3451.15     93.36 o 
   1   8   1      631.14      613.32     25.08 o 
   2   8   1      289.04      310.02     20.98 o 
   3   8   1       18.91       16.76      7.19 o 
   4   8   1        3.62        2.75      9.80 o 
   5   8   1      113.11      140.80     21.24 o 
  -2   9   1       18.99       21.00      8.38 o 
  -1   9   1      965.16      914.18     30.38 o 
   0   9   1       19.77       15.01      7.48 o 
   1   9   1       21.82       16.73      7.78 o 
   2   9   1       61.70       74.24     11.35 o 
  -8   0   2      137.53      177.84     13.55 o 
  -6   0   2     2077.37     2021.07     40.72 o 
  -4   0   2    16301.81    15980.97    174.80 o 
  -2   0   2     5251.36     5714.66     77.04 o 
   0   0   2     9385.25     9777.41    175.76 o 
   2   0   2     1682.13     1552.72     20.66 o 
   4   0   2     5205.33     5073.88     60.12 o 
   6   0   2     4064.10     3953.77     90.26 o 
   8   0   2     3411.51     3463.04     89.26 o 
  -9   1   2      407.50      399.52     20.76 o 
  -8   1   2      415.96      430.55     15.74 o 
  -7   1   2     3117.66     3063.81     45.71 o 
  -6   1   2      648.03      669.71     19.68 o 
  -5   1   2     4457.14     4618.31     44.77 o 
  -4   1   2      237.34      229.15      6.12 o 
  -3   1   2     1740.87     1606.46     17.38 o 
  -2   1   2      446.12      444.07      6.47 o 
  -1   1   2    29054.42    27024.30    518.40 o 
   0   1   2     3596.85     3824.91     48.47 o 
   1   1   2     1900.36     1968.17     22.75 o 
   2   1   2      358.32      363.02      6.49 o 
   3   1   2       99.23       78.20      6.99 o 
   4   1   2     1488.11     1432.65     19.57 o 
   5   1   2     7427.19     7356.09     73.63 o 
   6   1   2     1636.92     1613.59     24.23 o 
   7   1   2      240.96      232.90     10.96 o 
   8   1   2      121.76      132.29     15.47 o 
   9   1   2      439.70      463.33     20.81 o 
  -9   2   2      907.90      857.07     42.38 o 
  -8   2   2       68.25       60.47     10.02 o 
  -7   2   2        0.74        0.23      3.59 o 
  -6   2   2     1304.53     1310.54     20.86 o 
  -5   2   2     5031.55     5006.55     54.21 o 
  -4   2   2     5459.11     5597.41     60.58 o 
  -3   2   2    28604.92    29221.07    228.91 o 
  -2   2   2     2456.24     2617.45     25.98 o 
  -1   2   2     3627.13     3767.05     35.61 o 
   0   2   2     2369.25     2469.60     24.12 o 
   1   2   2     6072.03     6001.92     54.64 o 
   2   2   2     4578.82     4431.16     43.77 o 
   3   2   2    10767.61    11024.05    113.85 o 
   4   2   2      444.53      478.41      9.96 o 
   5   2   2      218.73      233.74      7.73 o 
   6   2   2      996.23     1012.99     18.27 o 
   7   2   2     3319.60     3289.08     47.69 o 
   8   2   2      236.00      259.92     27.25 o 
   9   2   2      892.07      905.91     43.60 o 
  -9   3   2        9.18       11.12     10.97 o 
  -8   3   2     1613.46     1505.55     55.78 o 
  -7   3   2      104.16      120.07      9.12 o 
  -6   3   2     2987.88     2982.71     44.33 o 
  -5   3   2      342.73      365.88     14.29 o 
  -4   3   2      138.88      147.46      6.43 o 
  -3   3   2     2213.10     2280.74     22.82 o 
  -2   3   2    20340.36    21087.87    183.58 o 
  -1   3   2     1167.17     1278.38     14.87 o 
   0   3   2     6951.78     7035.56    106.60 o 
   1   3   2       94.45      114.43      3.89 o 
   2   3   2      372.71      372.73      7.46 o 
   3   3   2      222.25      276.11      7.28 o 
   4   3   2     3284.80     3294.05     32.73 o 
   5   3   2      549.08      567.08     12.37 o 
   6   3   2     1870.14     1843.75     43.01 o 
   7   3   2      437.42      458.06     19.24 o 
   8   3   2      369.72      352.07     18.39 o 
   9   3   2       40.66       13.14     12.24 o 
  -8   4   2       73.33       61.49     12.95 o 
  -7   4   2      186.65      165.63     13.02 o 
  -6   4   2      213.36      240.46     11.30 o 
  -5   4   2      953.94     1000.77     21.29 o 
  -4   4   2      476.36      481.39     15.89 o 
  -3   4   2     2112.19     2071.32     29.58 o 
  -2   4   2      769.89      770.75     14.81 o 
  -1   4   2      116.61      150.49      4.45 o 
   0   4   2     2054.40     2133.51     23.83 o 
   1   4   2    10628.40    10802.84     97.90 o 
   2   4   2     1960.37     2053.11     24.09 o 
   3   4   2     1908.75     1954.60     21.62 o 
   4   4   2      419.87      399.91     14.13 o 
   5   4   2      981.76     1002.22     26.83 o 
   6   4   2       37.82       30.31      8.40 o 
   7   4   2     2165.17     2214.09     75.80 o 
   8   4   2      134.58      156.07     14.16 o 
  -8   5   2      356.76      397.35     27.57 o 
  -7   5   2      777.33      825.26     27.85 o 
  -6   5   2     1119.23     1113.98     45.58 o 
  -5   5   2      160.86      176.79     12.06 o 
  -4   5   2        1.06        3.05      3.10 o 
  -3   5   2     1425.97     1355.20     39.46 o 
  -2   5   2     1398.96     1348.00     39.36 o 
  -1   5   2    10584.08    10451.96    112.83 o 
   0   5   2     1082.97     1076.16     15.50 o 
   1   5   2      149.01      159.46      6.37 o 
   2   5   2       95.65      107.50      6.78 o 
   3   5   2     2429.19     2388.01     35.13 o 
   4   5   2     1043.42     1044.38     21.51 o 
   5   5   2     6883.82     6927.93     84.37 o 
   6   5   2       68.03       88.63     10.73 o 
   7   5   2      163.50      173.56     17.85 o 
   8   5   2      150.66      140.94     35.33 o 
  -7   6   2       58.25       50.80     10.29 o 
  -6   6   2      387.55      413.45     19.34 o 
  -5   6   2       22.07       25.84      7.71 o 
  -4   6   2     4609.59     4457.64     73.38 o 
  -3   6   2       10.47       19.30      4.65 o 
  -2   6   2      715.69      711.12     17.10 o 
  -1   6   2       11.47        9.18      6.08 o 
   0   6   2     1864.92     1780.06     41.45 o 
   1   6   2      531.38      514.79     17.97 o 
   2   6   2     3037.44     3087.25     42.99 o 
   3   6   2     1396.71     1365.30     32.17 o 
   4   6   2     1249.43     1201.20     24.69 o 
   5   6   2       43.07       44.03      6.56 o 
   6   6   2      631.23      623.54     24.14 o 
   7   6   2       11.52       11.89      8.27 o 
  -6   7   2       56.03       60.10     12.37 o 
  -5   7   2       12.04       24.81     11.55 o 
  -4   7   2       12.82       13.44      6.46 o 
  -3   7   2      442.66      470.54     14.88 o 
  -2   7   2     1514.80     1436.80     34.35 o 
  -1   7   2     1695.08     1635.84     36.94 o 
   0   7   2      407.20      422.90     17.34 o 
   1   7   2      101.91       90.60      9.45 o 
   2   7   2       25.44       30.75      7.06 o 
   3   7   2     1274.89     1295.67     76.28 o 
   4   7   2      437.37      458.03     15.68 o 
   5   7   2      731.40      736.63     25.77 o 
   6   7   2      617.75      620.07     25.48 o 
  -5   8   2      487.13      521.51     27.12 o 
  -4   8   2      372.28      318.36     27.65 o 
  -3   8   2      475.71      478.54     30.56 o 
  -2   8   2       57.88       72.68     18.09 o 
  -1   8   2      951.60      865.96     27.28 o 
   0   8   2       92.74       88.79     13.67 o 
   1   8   2     2010.20     1951.15     73.89 o 
   2   8   2      531.06      497.20     21.80 o 
   3   8   2      479.48      514.67     22.00 o 
   4   8   2        2.70        0.58      9.06 o 
  -2   9   2     1630.16     1528.79     55.81 o 
  -1   9   2       21.86       18.91      7.73 o 
   0   9   2      799.12      808.99     28.59 o 
   1   9   2        3.17       -2.05      6.23 o 
   2   9   2       24.71       38.08      9.30 o 
  -9   0   3     1698.12     1784.12     59.59 o 
  -7   0   3     1566.20     1554.34     36.61 o 
  -5   0   3      491.22      507.34     12.33 o 
  -3   0   3    11675.38    11519.58    142.68 o 
  -1   0   3     8422.26     9060.23    139.98 o 
   1   0   3     7105.95     7783.32    137.35 o 
   3   0   3     9115.55     8674.68    113.12 o 
   5   0   3     2732.23     2744.44     65.84 o 
   7   0   3     2213.68     2249.26     63.46 o 
   9   0   3     1269.30     1411.95     53.13 o 
  -9   1   3       65.91       80.88     11.70 o 
  -8   1   3     1548.31     1522.79     38.88 o 
  -7   1   3     1139.24     1137.33     21.45 o 
  -6   1   3     3823.50     3810.94     40.02 o 
  -5   1   3      217.25      256.02      7.62 o 
  -4   1   3     3194.43     3281.14     32.32 o 
  -3   1   3     1296.03     1447.59     17.30 o 
  -2   1   3     9420.42     9485.48    126.16 o 
  -1   1   3     4103.04     4543.66     48.25 o 
   0   1   3     9774.57     9813.35     98.69 o 
   1   1   3     6796.27     6824.62     99.86 o 
   2   1   3       57.90       59.47      7.51 o 
   3   1   3     1316.03     1308.31     17.03 o 
   4   1   3     7837.09     7777.78     75.55 o 
   5   1   3      891.50      930.39     16.16 o 
   6   1   3     3823.25     3750.95     43.95 o 
   7   1   3      934.61      934.86     21.12 o 
   8   1   3       17.14       12.16      6.42 o 
   9   1   3        1.10       -0.32      6.55 o 
  -9   2   3      378.57      406.08     29.45 o 
  -8   2   3      852.64      888.78     47.20 o 
  -7   2   3       32.96       26.00      8.13 o 
  -6   2   3       79.93       96.87      6.74 o 
  -5   2   3        7.29        6.60      2.64 o 
  -4   2   3     8663.80     8922.99     97.54 o 
  -3   2   3     2177.09     2190.54     21.35 o 
  -2   2   3    14606.15    14757.54    128.90 o 
  -1   2   3     4251.14     4318.32     56.89 o 
   0   2   3     1597.50     1629.79     17.04 o 
   1   2   3     3245.59     3338.37     32.41 o 
   2   2   3     6959.27     6648.52     68.55 o 
   3   2   3     1397.78     1350.01     17.50 o 
   4   2   3     5425.37     5409.61     55.10 o 
   5   2   3       83.91       80.08      5.10 o 
   6   2   3      668.49      674.84     40.15 o 
   7   2   3      250.74      264.48     11.50 o 
   8   2   3     1120.99     1151.14     31.99 o 
   9   2   3      642.23      658.64     37.08 o 
  -9   3   3       60.68       55.51     15.63 o 
  -8   3   3       17.70       12.40     10.28 o 
  -7   3   3     1482.52     1528.57     29.93 o 
  -6   3   3        0.68        4.46      4.14 o 
  -5   3   3     2177.11     2247.13     34.35 o 
  -4   3   3      124.04      121.39      5.29 o 
  -3   3   3      194.85      235.75      5.02 o 
  -2   3   3      267.62      351.06     13.02 o 
  -1   3   3    16473.40    16902.30    147.88 o 
   0   3   3     1100.59     1176.60     14.25 o 
   1   3   3     4140.68     3973.50     38.93 o 
   2   3   3     1061.03     1076.71     16.68 o 
   3   3   3       57.88       57.79      5.16 o 
   4   3   3      509.71      561.42     12.43 o 
   5   3   3     5611.01     5352.12     70.95 o 
   6   3   3       49.88       58.04      8.37 o 
   7   3   3     2718.54     2683.56     53.46 o 
   8   3   3       82.84       90.50     11.33 o 
   9   3   3       19.34       21.45      8.20 o 
  -8   4   3      773.28      817.77     40.95 o 
  -7   4   3       86.70      105.83     10.82 o 
  -6   4   3       59.68       59.54      6.96 o 
  -5   4   3      304.92      305.02     12.39 o 
  -4   4   3     2003.87     2043.77     26.70 o 
  -3   4   3      398.57      383.07     10.38 o 
  -2   4   3     4112.56     4188.25     50.11 o 
  -1   4   3     2430.63     2638.84     27.91 o 
   0   4   3      391.81      394.92      7.76 o 
   1   4   3     3688.42     3603.28     37.05 o 
   2   4   3     7151.47     7240.23     68.90 o 
   3   4   3     1552.27     1547.08     18.34 o 
   4   4   3     1464.61     1449.89     25.15 o 
   5   4   3     1053.73     1064.70     25.56 o 
   6   4   3      876.40      841.29     20.36 o 
   7   4   3       11.09       33.60      8.15 o 
   8   4   3     1072.96     1084.87     53.16 o 
  -8   5   3      596.82      688.35     68.76 o 
  -7   5   3      195.43      218.79     15.27 o 
  -6   5   3     1132.16     1154.11     31.27 o 
  -5   5   3     1113.11     1096.59     28.56 o 
  -4   5   3      772.29      791.64     19.21 o 
  -3   5   3      128.71      121.89      9.11 o 
  -2   5   3     3099.39     3216.59     42.22 o 
  -1   5   3     3077.64     3143.58     40.99 o 
   0   5   3     6494.29     6414.85     62.06 o 
   1   5   3      161.62      147.50      5.55 o 
   2   5   3     1271.24     1252.90     18.07 o 
   3   5   3     1125.98     1144.10     39.01 o 
   4   5   3     1457.39     1453.56     26.49 o 
   5   5   3     1411.50     1403.87     27.24 o 
   6   5   3     1821.58     1874.94     75.80 o 
   7   5   3       36.95       48.66      9.56 o 
   8   5   3       23.01       31.36     12.87 o 
  -7   6   3       44.82       42.39     20.34 o 
  -6   6   3      174.72      175.87     13.87 o 
  -5   6   3      870.03      823.58     25.74 o 
  -4   6   3        0.19        3.37      4.18 o 
  -3   6   3     6593.19     6485.29    107.88 o 
  -2   6   3      266.60      275.78     10.38 o 
  -1   6   3       12.32       16.48      3.85 o 
   0   6   3        2.11        1.36      3.59 o 
   1   6   3     5274.47     5151.96    142.39 o 
   2   6   3      310.36      293.09     11.45 o 
   3   6   3     4482.30     4485.06     58.71 o 
   4   6   3       24.69       15.03      4.86 o 
   5   6   3      135.93      150.93      9.81 o 
   6   6   3      109.86      105.12     11.69 o 
   7   6   3      685.21      764.92     28.43 o 
  -6   7   3      929.44      951.72     60.52 o 
  -5   7   3      100.99      109.85     14.04 o 
  -4   7   3      193.99      191.10     19.10 o 
  -3   7   3       17.31       32.94      7.76 o 
  -2   7   3      597.39      569.95     26.70 o 
  -1   7   3     3435.86     3307.99     59.25 o 
   0   7   3     1822.16     1776.50     68.39 o 
   1   7   3      999.88      978.79     32.05 o 
   2   7   3      208.42      183.95     12.88 o 
   3   7   3       12.63        8.14      5.84 o 
   4   7   3      627.54      626.31     18.36 o 
   5   7   3      238.57      258.65     16.26 o 
   6   7   3      720.19      795.02     29.04 o 
  -5   8   3      121.49      135.25     13.59 o 
  -4   8   3     1435.07     1432.39     56.10 o 
  -3   8   3      104.93       83.54     15.84 o 
  -2   8   3      683.78      714.53     24.79 o 
  -1   8   3       57.02       60.88      9.46 o 
   0   8   3      139.56      135.58     20.37 o 
   1   8   3      165.83      142.60     12.48 o 
   2   8   3     1034.05      973.01     57.16 o 
   3   8   3      313.64      298.53     17.57 o 
   4   8   3     1201.17     1230.71     35.88 o 
  -2   9   3       13.24       23.73     11.97 o 
  -1   9   3     1547.66     1571.55     74.29 o 
   0   9   3       61.07       63.24     10.60 o 
   1   9   3      524.82      479.20     22.36 o 
   2   9   3        0.11        3.22      7.22 o 
  -8   0   4     3452.40     3357.75     64.26 o 
  -6   0   4      608.45      616.49     19.66 o 
  -4   0   4    11678.40    11835.19    126.80 o 
  -2   0   4      305.14      361.76      9.42 o 
   0   0   4      464.74      464.45     12.50 o 
   2   0   4    10204.05    10266.55    183.17 o 
   4   0   4    14356.80    14036.24    254.63 o 
   6   0   4       67.75       66.58     11.02 o 
   8   0   4     1395.95     1391.08     50.06 o 
  -9   1   4      141.64      134.63     13.81 o 
  -8   1   4       31.31       35.22      8.44 o 
  -7   1   4      643.49      623.63     15.34 o 
  -6   1   4     2503.41     2544.85     38.44 o 
  -5   1   4     4669.13     4643.65     44.80 o 
  -4   1   4       44.18       43.25      3.07 o 
  -3   1   4     1831.44     1903.54     19.69 o 
  -2   1   4       14.76       21.77      2.89 o 
  -1   1   4    15767.57    16721.96    227.42 o 
   0   1   4     1098.85     1190.23     14.61 o 
   1   1   4     7169.28     6981.07     72.56 o 
   2   1   4      821.04      750.93     12.63 o 
   3   1   4     7601.84     7837.23     74.39 o 
   4   1   4       36.43       38.87      3.60 o 
   5   1   4     5588.56     5596.62     58.64 o 
   6   1   4     1201.43     1226.22     23.62 o 
   7   1   4     1552.68     1562.15     35.83 o 
   8   1   4      701.99      708.33     24.23 o 
   9   1   4      222.02      224.25     15.67 o 
  -9   2   4      778.06      774.19     28.94 o 
  -8   2   4       88.40      107.91     16.02 o 
  -7   2   4      468.11      459.82     19.17 o 
  -6   2   4      167.20      170.11     12.66 o 
  -5   2   4       26.00       26.95      3.36 o 
  -4   2   4        7.84        5.42      1.68 o 
  -3   2   4    16254.71    16374.34    130.48 o 
  -2   2   4     6737.69     7101.95     64.15 o 
  -1   2   4      401.36      358.66      7.19 o 
   0   2   4       75.25       65.22      3.39 o 
   1   2   4      382.41      465.07      8.79 o 
   2   2   4    12920.93    13238.19    135.66 o 
   3   2   4    11653.52    11616.23    107.02 o 
   4   2   4     1675.02     1682.74     37.36 o 
   5   2   4     3575.72     3527.53     40.55 o 
   6   2   4       18.44       21.97      4.77 o 
   7   2   4      310.75      320.25     12.79 o 
   8   2   4      387.09      385.99     18.46 o 
   9   2   4      114.26      124.59     19.02 o 
  -9   3   4       65.94       65.95     16.42 o 
  -8   3   4        8.75       23.07      7.92 o 
  -7   3   4       45.89       54.70      6.94 o 
  -6   3   4     3066.48     3109.77     45.50 o 
  -5   3   4       42.17       43.12      5.31 o 
  -4   3   4     4613.32     4669.98     48.67 o 
  -3   3   4       98.86       79.77      4.04 o 
  -2   3   4      198.15      184.92      6.23 o 
  -1   3   4        0.09        0.80      4.66 o 
   0   3   4    13375.09    13394.32    135.60 o 
   1   3   4      134.84      132.73      4.48 o 
   2   3   4    11248.00    11210.20    101.47 o 
   3   3   4      129.42      142.54      7.43 o 
   4   3   4     3093.79     3119.32     41.27 o 
   5   3   4       17.43       21.55      4.44 o 
   6   3   4     4615.06     4489.87     85.21 o 
   7   3   4      358.77      367.92     17.96 o 
   8   3   4      523.24      530.42     22.63 o 
   9   3   4        0.11       -4.87      8.85 o 
  -8   4   4      236.21      290.02     26.01 o 
  -7   4   4      590.45      648.43     30.01 o 
  -6   4   4       88.61      104.81      8.19 o 
  -5   4   4        8.85        2.04      3.79 o 
  -4   4   4      386.98      402.28     12.12 o 
  -3   4   4     7100.87     7321.90     81.72 o 
  -2   4   4     4196.94     4261.69     50.75 o 
  -1   4   4     2328.58     2326.78     30.35 o 
   0   4   4     3213.20     3415.17     35.03 o 
   1   4   4     2252.15     2341.34     26.41 o 
   2   4   4     1465.69     1415.81     18.86 o 
   3   4   4     5897.41     5917.06     59.13 o 
   4   4   4     1762.62     1711.99     23.69 o 
   5   4   4     3473.26     3469.48     48.61 o 
   6   4   4       91.74      103.87      8.37 o 
   7   4   4      289.86      266.21     16.36 o 
   8   4   4      246.83      222.26     26.33 o 
  -7   5   4      551.65      585.81     23.21 o 
  -6   5   4      327.53      302.73     15.75 o 
  -5   5   4     2385.57     2426.93     48.50 o 
  -4   5   4      595.99      599.10     16.07 o 
  -3   5   4        1.48        5.19      3.12 o 
  -2   5   4      463.58      462.03     12.17 o 
  -1   5   4     5898.30     6039.84     96.30 o 
   0   5   4     1773.85     1775.53     26.86 o 
   1   5   4     2429.58     2422.93     28.30 o 
   2   5   4       98.94       92.86      4.94 o 
   3   5   4     2013.81     1974.73     31.31 o 
   4   5   4      358.47      364.85     12.60 o 
   5   5   4     2335.46     2341.47     38.07 o 
   6   5   4      242.15      261.70     12.30 o 
   7   5   4      724.54      786.28     28.18 o 
   8   5   4      135.86      133.81     20.66 o 
  -7   6   4       73.94       54.48     10.10 o 
  -6   6   4      206.29      227.45     15.20 o 
  -5   6   4       12.96       11.30      6.01 o 
  -4   6   4     2565.71     2541.11     40.59 o 
  -3   6   4      100.26      108.54      7.62 o 
  -2   6   4     4516.83     4394.32     74.03 o 
  -1   6   4        0.90        3.42      3.89 o 
   0   6   4      502.85      499.63     16.66 o 
   1   6   4      170.33      159.29     16.02 o 
   2   6   4     1960.43     1965.24     31.36 o 
   3   6   4       60.85       50.78      6.06 o 
   4   6   4     2648.44     2582.25     52.40 o 
   5   6   4        0.25        4.41      6.54 o 
   6   6   4       36.05       50.69      9.64 o 
   7   6   4       26.27       24.27      8.91 o 
  -6   7   4      561.45      621.79     25.15 o 
  -5   7   4      761.81      753.26     25.88 o 
  -4   7   4      465.09      462.73     20.42 o 
  -3   7   4      154.71      172.66     18.65 o 
  -2   7   4      224.44      249.32     10.86 o 
  -1   7   4     2867.57     2844.59     53.28 o 
   0   7   4     1115.36     1111.44     29.40 o 
   1   7   4     2424.75     2293.79     46.74 o 
   2   7   4      685.79      686.13     23.28 o 
   3   7   4       58.92       64.04     13.88 o 
   4   7   4        0.06       -1.63      5.35 o 
   5   7   4      923.60      972.52     39.33 o 
   6   7   4      171.36      204.12     15.90 o 
  -4   8   4       32.66       13.45     11.12 o 
  -3   8   4     2246.21     2155.29     69.45 o 
  -2   8   4      210.52      240.83     15.31 o 
  -1   8   4      557.42      533.72     21.33 o 
   0   8   4       91.70       88.60     10.55 o 
   1   8   4       23.94       13.53      6.77 o 
   2   8   4      269.56      276.75     16.49 o 
   3   8   4     1534.87     1584.60     50.22 o 
   4   8   4      152.02      148.33     13.93 o 
  -2   9   4       68.26       67.75     15.84 o 
  -1   9   4        0.11       -4.10      6.49 o 
   0   9   4      994.70      991.08     31.84 o 
   1   9   4       11.65        5.85      6.75 o 
   2   9   4      802.61      758.87     28.19 o 
  -9   0   5      697.63      589.83     37.34 o 
  -7   0   5     2496.69     2441.62     48.95 o 
  -5   0   5      175.09      147.70     10.18 o 
  -3   0   5    17101.00    16528.71    542.05 o 
  -1   0   5     5692.03     5610.19    127.87 o 
   1   0   5    11029.91    11046.23    193.72 o 
   3   0   5    17662.42    17434.02    308.45 o 
   5   0   5     8714.32     8680.01    169.14 o 
   7   0   5      126.38      127.77     15.41 o 
   9   0   5      987.55      988.71     44.07 o 
  -9   1   5       26.11       36.35     12.13 o 
  -8   1   5        0.19        5.62      5.08 o 
  -7   1   5      118.45      126.74      7.56 o 
  -6   1   5      601.31      569.89     13.45 o 
  -5   1   5     1154.03     1116.15     15.69 o 
  -4   1   5     6355.09     6253.15     63.60 o 
  -3   1   5      514.92      496.32      8.35 o 
  -2   1   5       15.83       14.27      1.53 o 
  -1   1   5     1842.66     1805.72     18.77 o 
   0   1   5    18879.69    18921.90    257.78 o 
   1   1   5     2626.38     2606.23     33.51 o 
   2   1   5     4039.56     4001.86     39.48 o 
   3   1   5     1413.39     1518.78     22.77 o 
   4   1   5     1319.06     1349.52     22.46 o 
   5   1   5      123.15      141.64      7.60 o 
   6   1   5     2888.34     2859.28     41.70 o 
   7   1   5     1637.11     1697.79     37.91 o 
   8   1   5      681.28      749.15     30.22 o 
   9   1   5       65.57       57.02     10.44 o 
  -9   2   5       71.19       98.44     13.00 o 
  -8   2   5     1318.98     1381.29     37.57 o 
  -7   2   5      520.27      546.07     29.50 o 
  -6   2   5      693.33      684.43     16.77 o 
  -5   2   5     1272.63     1309.94     17.58 o 
  -4   2   5        2.11       11.62      2.16 o 
  -3   2   5     7780.96     8299.38     63.60 o 
  -2   2   5    20453.74    20795.08    236.50 o 
  -1   2   5     9463.71     9690.55     86.23 o 
   0   2   5     1428.75     1341.26     15.10 o 
   1   2   5      239.22      226.28      6.25 o 
   2   2   5       17.20       45.40      3.56 o 
   3   2   5     2914.76     2982.47     77.67 o 
   4   2   5     8123.85     7852.26     76.64 o 
   5   2   5     1579.22     1611.38     27.15 o 
   6   2   5     1378.09     1347.16     25.74 o 
   7   2   5      172.50      178.13     14.02 o 
   8   2   5       59.06       71.15      7.94 o 
   9   2   5        2.89       -8.74      8.74 o 
  -9   3   5      158.60      169.40     21.88 o 
  -8   3   5      213.13      219.73     15.98 o 
  -7   3   5       12.54       24.24      7.31 o 
  -6   3   5       16.64       14.25      4.54 o 
  -5   3   5     8998.65     9148.66    105.38 o 
  -4   3   5      305.22      289.81     13.25 o 
  -3   3   5     2593.47     2619.56     29.57 o 
  -2   3   5      468.24      582.03     11.29 o 
  -1   3   5     5920.11     6364.72     83.90 o 
   0   3   5      235.42      277.36      7.07 o 
   1   3   5    16591.14    16286.62    143.47 o 
   2   3   5        0.06        6.67      4.89 o 
   3   3   5     6072.53     6177.66     62.39 o 
   4   3   5      632.36      616.44     14.37 o 
   5   3   5     1758.96     1714.58     28.81 o 
   6   3   5        4.66        8.61      4.27 o 
   7   3   5      974.91      997.76     58.29 o 
   8   3   5        0.28        9.35      6.30 o 
   9   3   5      356.45      348.71     27.28 o 
  -8   4   5      739.83      798.38     40.21 o 
  -7   4   5      102.27      129.22      9.73 o 
  -6   4   5     1475.59     1485.01     28.83 o 
  -5   4   5       94.42       92.28     10.30 o 
  -4   4   5      142.94      162.44      9.79 o 
  -3   4   5     4291.15     4470.89     87.50 o 
  -2   4   5    11425.72    11429.84    121.04 o 
  -1   4   5     1129.45     1138.27     31.81 o 
   0   4   5      728.74      702.93     10.98 o 
   1   4   5      823.90      901.69     13.58 o 
   2   4   5     1705.68     1665.30     21.40 o 
   3   4   5      996.53      940.34     15.42 o 
   4   4   5     3244.87     3244.07     37.89 o 
   5   4   5      142.03      142.81     13.41 o 
   6   4   5     1322.78     1313.30     26.94 o 
   7   4   5        4.43        3.77      5.84 o 
   8   4   5      341.78      391.86     28.18 o 
  -7   5   5        4.84        7.15      7.55 o 
  -6   5   5     1010.03     1009.48     28.21 o 
  -5   5   5      736.37      709.32     18.64 o 
  -4   5   5     5897.30     5837.63     97.04 o 
  -3   5   5      817.62      773.15     22.96 o 
  -2   5   5      145.84      152.64      7.27 o 
  -1   5   5       52.16       43.39      4.70 o 
   0   5   5     3497.71     3453.35     44.27 o 
   1   5   5     2115.88     2171.61     26.36 o 
   2   5   5     2568.13     2536.51     30.31 o 
   3   5   5     3563.89     3423.77     46.55 o 
   4   5   5      613.15      629.06     16.55 o 
   5   5   5      111.40      118.80      8.65 o 
   6   5   5     1532.06     1554.19     30.86 o 
   7   5   5      285.92      327.21     18.58 o 
   8   5   5      699.75      721.52     40.31 o 
  -7   6   5      687.22      764.03     56.65 o 
  -6   6   5       68.31       72.24     10.29 o 
  -5   6   5       85.78       81.78     13.56 o 
  -4   6   5        5.69        8.67      6.88 o 
  -3   6   5     4442.82     4170.22     85.39 o 
  -2   6   5      526.11      525.50     14.30 o 
  -1   6   5     3321.81     3314.43     54.04 o 
   0   6   5      277.78      295.87     13.75 o 
   1   6   5     2016.63     2020.67     40.55 o 
   2   6   5      324.14      314.48     14.63 o 
   3   6   5     3284.41     3354.39     47.52 o 
   4   6   5       10.12       10.05      5.62 o 
   5   6   5     2224.51     2275.86     73.30 o 
   6   6   5       84.73       98.41     17.40 o 
   7   6   5        1.86       -1.51      6.76 o 
  -6   7   5      587.22      537.83     39.99 o 
  -5   7   5      572.78      633.85     39.89 o 
  -4   7   5      891.33      863.75     26.74 o 
  -3   7   5      465.21      451.68     18.25 o 
  -2   7   5      429.17      418.07     19.59 o 
  -1   7   5      268.08      244.99     13.97 o 
   0   7   5     2144.68     2006.93     42.33 o 
   1   7   5      685.41      725.38     23.56 o 
   2   7   5     1284.93     1279.30     66.40 o 
   3   7   5      798.53      769.64     25.36 o 
   4   7   5        9.95       19.08      7.02 o 
   5   7   5       90.48      105.44      9.58 o 
   6   7   5      835.24      800.32     29.09 o 
  -4   8   5      245.23      250.40     15.90 o 
  -3   8   5      322.91      298.23     25.11 o 
  -2   8   5     1078.20     1055.19     44.97 o 
  -1   8   5      242.58      229.44     26.86 o 
   0   8   5      655.43      657.33     24.00 o 
   1   8   5       96.76      103.08     11.60 o 
   2   8   5      116.12      106.51     11.64 o 
   3   8   5      214.39      205.50     15.39 o 
   4   8   5     1242.34     1262.33     36.83 o 
  -2   9   5       62.55       71.46     16.84 o 
  -1   9   5      142.16      143.05     20.21 o 
   0   9   5        0.33        9.98      6.93 o 
   1   9   5     1002.80     1011.18     52.23 o 
  -8   0   6      687.98      677.15     42.01 o 
  -6   0   6     2343.50     2279.71     72.86 o 
  -4   0   6        0.46        3.05      2.22 o 
  -2   0   6     4067.67     4159.27     72.89 o 
   0   0   6    10910.57    10977.32    191.54 o 
   2   0   6     2267.03     2426.03     52.39 o 
   4   0   6     9058.13     8761.53    167.28 o 
   6   0   6      217.65      214.64     16.69 o 
   8   0   6        2.01        2.12      7.79 o 
  -9   1   6      791.66      860.71     30.14 o 
  -8   1   6       25.78       14.03      5.80 o 
  -7   1   6        5.77       16.14      4.21 o 
  -6   1   6        3.57        4.27      3.17 o 
  -5   1   6     5211.58     5256.04     49.39 o 
  -4   1   6     2173.38     2158.05     23.10 o 
  -3   1   6    13539.85    13764.08    112.86 o 
  -2   1   6      918.00      857.15     10.25 o 
  -1   1   6     2335.28     2446.03     30.32 o 
   0   1   6     3593.87     3560.53     38.83 o 
   1   1   6    21309.62    20898.71    308.32 o 
   2   1   6     1558.59     1513.40     25.94 o 
   3   1   6    17503.71    17623.34    181.05 o 
   4   1   6       35.83       61.98      5.10 o 
   5   1   6      181.23      166.83      8.81 o 
   6   1   6      306.88      345.80     19.95 o 
   7   1   6     1080.41     1063.12     33.72 o 
   8   1   6      353.33      420.85     18.94 o 
   9   1   6      597.21      658.07     25.16 o 
  -9   2   6      493.80      481.42     23.34 o 
  -8   2   6       71.84       75.51     10.85 o 
  -7   2   6     2251.02     2314.97     48.85 o 
  -6   2   6      745.55      753.47     21.32 o 
  -5   2   6      664.36      637.73     13.54 o 
  -4   2   6       19.53       13.78      2.15 o 
  -3   2   6     1971.56     2096.35     21.84 o 
  -2   2   6     6779.30     7325.69     68.27 o 
  -1   2   6    21721.20    22312.15    193.08 o 
   0   2   6        3.85        6.69      2.24 o 
   1   2   6    15172.27    15187.82    212.55 o 
   2   2   6     1499.16     1636.18     23.06 o 
   3   2   6     3119.71     3145.97     39.94 o 
   4   2   6     1405.49     1362.37     23.14 o 
   5   2   6     5084.76     5179.59     64.37 o 
   6   2   6      696.42      732.81     18.33 o 
   7   2   6      642.94      639.00     18.00 o 
   8   2   6        0.83       -3.98      3.98 o 
   9   2   6      110.63      100.59     18.70 o 
  -9   3   6       50.49       81.52     16.95 o 
  -8   3   6      610.50      602.72     24.36 o 
  -7   3   6      408.48      435.01     19.38 o 
  -6   3   6      487.35      514.38     15.11 o 
  -5   3   6       50.81       56.05      5.81 o 
  -4   3   6     7976.82     8149.83     93.64 o 
  -3   3   6        1.30        3.87      1.91 o 
  -2   3   6      738.28      622.21     11.76 o 
  -1   3   6      338.28      388.62      7.57 o 
   0   3   6      703.76      694.80     14.37 o 
   1   3   6       22.77       26.63      2.60 o 
   2   3   6    13860.42    13375.18    120.62 o 
   3   3   6      196.62      189.32      6.57 o 
   4   3   6      788.21      761.95     24.91 o 
   5   3   6       43.81       53.66      5.81 o 
   6   3   6      539.78      559.06     20.25 o 
   7   3   6       41.30       50.36     14.14 o 
   8   3   6     1039.74     1133.93     33.70 o 
   9   3   6       24.89       19.60     11.87 o 
  -8   4   6      286.60      313.85     25.74 o 
  -7   4   6     2233.17     2141.47     49.58 o 
  -6   4   6      948.64      928.36     22.02 o 
  -5   4   6     2144.22     2153.74     35.02 o 
  -4   4   6        5.57        3.11      3.11 o 
  -3   4   6     1329.64     1379.10     30.61 o 
  -2   4   6     1461.91     1437.60     22.27 o 
  -1   4   6     8261.49     8539.93     92.78 o 
   0   4   6      502.30      385.14      7.80 o 
   1   4   6     3073.04     2981.30     32.42 o 
   2   4   6       30.63       32.49      3.45 o 
   3   4   6      555.99      513.55     11.09 o 
   4   4   6     1013.56      954.94     16.87 o 
   5   4   6     1520.42     1529.64     41.79 o 
   6   4   6      408.31      422.66     14.69 o 
   7   4   6      307.47      294.50     16.20 o 
   8   4   6       72.81       84.67     21.08 o 
  -7   5   6        9.95        8.11      6.78 o 
  -6   5   6       24.40       20.72      5.58 o 
  -5   5   6     3472.42     3437.64     78.88 o 
  -4   5   6     2308.67     2203.10     35.58 o 
  -3   5   6     2989.80     2944.05     83.14 o 
  -2   5   6      949.93      997.37     19.36 o 
  -1   5   6      234.74      208.00      9.56 o 
   0   5   6      342.60      347.84     13.44 o 
   1   5   6     4293.92     4221.88     44.44 o 
   2   5   6     1808.22     1913.16     25.03 o 
   3   5   6     1994.45     2031.32     29.86 o 
   4   5   6     1504.25     1539.50     28.15 o 
   5   5   6        0.25        3.82      5.67 o 
   6   5   6      398.51      397.89     15.27 o 
   7   5   6      502.00      484.85     22.30 o 
   8   5   6      107.40      137.04     20.87 o 
  -7   6   6       16.76       22.72      8.42 o 
  -6   6   6     1342.59     1407.17     36.85 o 
  -5   6   6       21.74       30.97      6.06 o 
  -4   6   6      262.18      252.91     11.52 o 
  -3   6   6      593.39      546.36     19.01 o 
  -2   6   6     4300.69     4261.12     55.23 o 
  -1   6   6       36.54       40.21      5.03 o 
   0   6   6     4396.88     4310.20     55.20 o 
   1   6   6      133.36      126.37      7.37 o 
   2   6   6      527.80      533.93     19.21 o 
   3   6   6        6.59        3.79      3.86 o 
   4   6   6     4604.86     4686.39     63.28 o 
   5   6   6       42.43       41.21      6.85 o 
   6   6   6     1144.45     1136.40     29.10 o 
   7   6   6      123.10      152.71     20.95 o 
  -6   7   6      190.37      195.36     15.41 o 
  -5   7   6      439.44      431.68     19.62 o 
  -4   7   6      513.76      520.57     16.99 o 
  -3   7   6     1311.64     1264.66     43.04 o 
  -2   7   6      204.86      180.61     11.95 o 
  -1   7   6      574.95      539.90     51.57 o 
   0   7   6      134.70      121.69     10.67 o 
   1   7   6     1120.15     1125.26     30.42 o 
   2   7   6     1647.45     1565.79     37.50 o 
   3   7   6      803.48      814.73     26.41 o 
   4   7   6      227.04      246.59     15.95 o 
   5   7   6        7.10       11.84      7.04 o 
   6   7   6      154.93      127.20     14.03 o 
  -4   8   6      216.47      241.59     15.96 o 
  -3   8   6       38.40       18.33     10.54 o 
  -2   8   6      598.83      562.55     32.42 o 
  -1   8   6     1328.37     1354.18     35.53 o 
   0   8   6       94.44      118.35     33.16 o 
   1   8   6     1182.22     1144.46     32.82 o 
   2   8   6       51.08       67.98     10.24 o 
   3   8   6      485.27      463.97     21.74 o 
   4   8   6      155.91      168.66     14.94 o 
  -1   9   6        1.52       -4.93      8.63 o 
   0   9   6      266.97      233.42     16.98 o 
   1   9   6       28.96       39.44      9.67 o 
  -9   0   7       19.76       23.63     13.03 o 
  -7   0   7     2494.28     2437.77     83.56 o 
  -5   0   7     9727.00     9705.38    271.77 o 
  -3   0   7       17.55       20.45      3.59 o 
  -1   0   7    12186.36    12466.44    160.77 o 
   1   0   7    30542.34    29740.92    508.84 o 
   3   0   7      709.93      716.43     24.53 o 
   5   0   7     1785.03     1766.96     50.27 o 
   7   0   7     1222.91     1135.60     42.43 o 
   9   0   7        1.57       -2.07      9.59 o 
  -9   1   7      106.90      119.76     11.28 o 
  -8   1   7      728.73      708.11     21.48 o 
  -7   1   7      655.17      625.18     18.85 o 
  -6   1   7        7.38        6.71      4.49 o 
  -5   1   7      657.91      618.94     10.88 o 
  -4   1   7     8739.51     8808.37     76.98 o 
  -3   1   7     4787.60     4974.55     44.30 o 
  -2   1   7     1120.98     1034.15     12.31 o 
  -1   1   7      407.10      457.38      7.16 o 
   0   1   7      105.36       95.33      5.13 o 
   1   1   7        7.65        8.41      2.17 o 
   2   1   7    10248.24    10257.22    107.92 o 
   3   1   7     2079.84     1976.89     35.19 o 
   4   1   7     6245.37     5966.68     70.03 o 
   5   1   7       46.51       43.61      5.41 o 
   6   1   7      446.19      405.40     16.39 o 
   7   1   7      100.95       87.76      9.62 o 
   8   1   7     1166.70     1184.23     32.95 o 
   9   1   7      204.03      214.91     21.61 o 
  -9   2   7       29.05       22.89      8.76 o 
  -8   2   7      226.94      227.36     28.29 o 
  -7   2   7      733.70      753.64     21.18 o 
  -6   2   7     3481.50     3394.96     51.18 o 
  -5   2   7     2491.87     2481.62     32.17 o 
  -4   2   7      195.75      178.47      6.46 o 
  -3   2   7      221.03      220.41      5.16 o 
  -2   2   7    11597.91    12309.89    141.50 o 
  -1   2   7     4033.69     3980.89     39.43 o 
   0   2   7     8104.62     7791.61     70.72 o 
   1   2   7     5793.46     6146.96     57.96 o 
   2   2   7     4237.89     4251.43     49.70 o 
   3   2   7      610.54      645.01     13.81 o 
   4   2   7     6925.35     6994.46    110.02 o 
   5   2   7     2407.61     2426.20     36.81 o 
   6   2   7     4448.85     4375.31     58.57 o 
   7   2   7      216.99      243.73     11.49 o 
   8   2   7      219.53      233.87     29.88 o 
   9   2   7       22.92       40.89     14.83 o 
  -9   3   7     1508.56     1541.22     43.78 o 
  -8   3   7       23.94       26.59      8.46 o 
  -7   3   7     1018.18     1090.36     31.52 o 
  -6   3   7      127.00      124.00     10.16 o 
  -5   3   7     2109.55     2135.36     34.59 o 
  -4   3   7      842.57      809.25     19.52 o 
  -3   3   7     8584.10     8590.91     96.71 o 
  -2   3   7       84.07       98.78      4.74 o 
  -1   3   7     5751.27     6030.08     56.15 o 
   0   3   7     2013.08     2227.20     27.63 o 
   1   3   7     1461.39     1351.78     23.36 o 
   2   3   7      621.97      715.11     12.26 o 
   3   3   7    10471.63    10521.39    113.44 o 
   4   3   7     1479.57     1472.16     25.09 o 
   5   3   7      214.85      213.32     12.32 o 
   6   3   7      108.99      100.91      7.92 o 
   7   3   7      386.04      392.73     18.62 o 
   8   3   7       33.93       23.78      7.75 o 
  -8   4   7        2.90       -2.75      6.54 o 
  -7   4   7      780.64      789.86     27.38 o 
  -6   4   7     3153.00     3223.42     51.83 o 
  -5   4   7     1641.04     1614.04     29.08 o 
  -4   4   7     1160.31     1166.94     22.55 o 
  -3   4   7      550.32      558.64     16.59 o 
  -2   4   7      542.53      506.11     11.71 o 
  -1   4   7       27.08       24.01      3.44 o 
   0   4   7     4389.47     4296.78     43.22 o 
   1   4   7     1686.48     1686.88     21.37 o 
   2   4   7     2206.55     2204.44     26.96 o 
   3   4   7        0.41        3.13      2.48 o 
   4   4   7      973.32      963.68     17.23 o 
   5   4   7      739.20      740.25     18.34 o 
   6   4   7     1318.59     1340.55     66.45 o 
   7   4   7      157.05      165.21     10.80 o 
   8   4   7      138.84      147.61     14.53 o 
  -7   5   7       94.21       95.47      9.31 o 
  -6   5   7        1.28        2.68      4.25 o 
  -5   5   7       19.05        4.62      4.68 o 
  -4   5   7     4058.24     3795.81     52.84 o 
  -3   5   7     2007.35     1920.19     37.74 o 
  -2   5   7     2118.17     2086.16     30.97 o 
  -1   5   7      378.54      412.44     11.51 o 
   0   5   7       52.00       60.13      5.19 o 
   1   5   7      146.48      153.76      6.12 o 
   2   5   7     6492.61     6386.81     64.35 o 
   3   5   7     1369.45     1302.35     30.96 o 
   4   5   7     2478.12     2530.53     84.02 o 
   5   5   7      128.75      147.92      9.59 o 
   6   5   7        0.01       -1.70      4.27 o 
   7   5   7      311.60      281.82     18.03 o 
  -7   6   7      793.06      877.23     29.70 o 
  -6   6   7       32.01       42.86      7.56 o 
  -5   6   7     1732.15     1686.00     32.68 o 
  -4   6   7       63.08       66.99      9.26 o 
  -3   6   7       52.66       47.89      7.42 o 
  -2   6   7      817.30      832.90     18.61 o 
  -1   6   7     2609.18     2628.43     42.54 o 
   0   6   7       13.65       16.86      4.10 o 
   1   6   7     3266.18     3161.25     43.90 o 
   2   6   7       78.93       92.34     10.70 o 
   3   6   7        8.30        5.10      3.94 o 
   4   6   7      121.43      117.06      8.93 o 
   5   6   7     1937.04     1959.72     36.18 o 
   6   6   7      120.08      120.32     10.24 o 
   7   6   7      727.07      741.06     28.97 o 
  -6   7   7      305.78      306.84     18.02 o 
  -5   7   7      480.73      517.31     26.64 o 
  -4   7   7      928.63      924.49     23.25 o 
  -3   7   7      640.56      630.33     21.98 o 
  -2   7   7     1351.54     1394.43     33.46 o 
  -1   7   7       86.85      107.42      9.39 o 
   0   7   7      224.58      224.35     14.81 o 
   1   7   7        8.07       18.94      6.38 o 
   2   7   7     1370.52     1418.00     35.68 o 
   3   7   7     1458.65     1488.59     37.73 o 
   4   7   7      791.47      867.10     28.73 o 
   5   7   7      283.38      321.08     22.01 o 
  -4   8   7      426.32      444.56     20.46 o 
  -3   8   7      194.38      157.85     19.92 o 
  -2   8   7      164.42      154.57     19.39 o 
  -1   8   7      305.69      288.12     16.30 o 
   0   8   7     1979.49     2020.38     45.74 o 
   1   8   7       61.93       42.19     10.04 o 
   2   8   7      444.03      461.97     21.26 o 
   3   8   7       90.66       95.22     19.36 o 
   4   8   7      421.35      422.18     37.48 o 
  -1   9   7      310.98      314.60     27.65 o 
   0   9   7        0.04        1.87      7.16 o 
   1   9   7      360.84      391.95     20.52 o 
  -8   0   8        0.25        1.98      5.78 o 
  -6   0   8     2982.97     2758.78    163.81 o 
  -4   0   8     9837.33     9745.22    133.55 o 
  -2   0   8      129.26      129.13      6.27 o 
   0   0   8    24596.13    24982.57    428.54 o 
   2   0   8    16090.67    15985.79    282.50 o 
   4   0   8      288.21      311.89     17.75 o 
   6   0   8     2377.82     2430.00     66.06 o 
   8   0   8     1578.82     1550.94     54.67 o 
  -9   1   8      631.89      659.44     22.18 o 
  -8   1   8      270.03      266.35     13.99 o 
  -7   1   8     1962.17     1917.41     58.73 o 
  -6   1   8      884.59      836.54     16.50 o 
  -5   1   8       77.70       84.42      6.92 o 
  -4   1   8     3072.31     3060.09     32.59 o 
  -3   1   8    15493.08    15661.59    140.62 o 
  -2   1   8     4234.93     4162.64     37.26 o 
  -1   1   8     7629.64     7594.99     69.88 o 
   0   1   8     5675.56     6111.44     57.06 o 
   1   1   8     2555.10     2723.92     33.12 o 
   2   1   8     2778.20     2851.13     52.84 o 
   3   1   8     8614.17     8385.55     92.20 o 
   4   1   8     3724.74     3686.06     66.92 o 
   5   1   8     3625.33     3441.53     47.15 o 
   6   1   8      187.18      172.34     11.59 o 
   7   1   8      320.35      319.63     18.51 o 
   8   1   8      137.33      133.22     12.12 o 
   9   1   8     1414.65     1472.47     39.72 o 
  -9   2   8      157.78      144.87     14.72 o 
  -8   2   8       30.57       31.98      8.39 o 
  -7   2   8      664.14      643.08     32.01 o 
  -6   2   8      573.52      584.13     17.38 o 
  -5   2   8     5242.58     5431.20     59.39 o 
  -4   2   8      344.23      341.34      7.34 o 
  -3   2   8     1117.45     1101.85     16.94 o 
  -2   2   8      106.32      121.76      3.96 o 
  -1   2   8    15450.00    15951.17    150.36 o 
   0   2   8       58.86       49.77      2.82 o 
   1   2   8     6491.10     6161.43     67.40 o 
   2   2   8     2696.73     2712.89     34.95 o 
   3   2   8      465.51      384.19      9.08 o 
   4   2   8      148.66      139.09      7.36 o 
   5   2   8     2466.85     2471.99     41.87 o 
   6   2   8      455.54      471.63     23.54 o 
   7   2   8     3399.36     3335.28     51.68 o 
   8   2   8      201.53      196.17     14.20 o 
  -9   3   8       15.62        1.59     12.18 o 
  -8   3   8     1263.15     1257.35     37.03 o 
  -7   3   8        9.45       16.47      8.34 o 
  -6   3   8      581.56      581.11     21.15 o 
  -5   3   8       65.02       73.77      6.28 o 
  -4   3   8     2935.70     2941.21     42.51 o 
  -3   3   8      294.86      313.38     10.67 o 
  -2   3   8    10358.45    10283.13    108.13 o 
  -1   3   8     1924.26     2139.78     23.12 o 
   0   3   8     3429.04     3388.23     34.73 o 
   1   3   8      422.68      495.98      9.52 o 
   2   3   8     6227.05     6279.26     61.61 o 
   3   3   8       28.56       27.76      4.08 o 
   4   3   8     5638.12     5546.33     67.26 o 
   5   3   8      235.35      219.13     10.03 o 
   6   3   8     1165.13     1150.33     33.08 o 
   7   3   8       12.33       18.77      6.90 o 
   8   3   8      313.07      376.81     19.44 o 
  -8   4   8       47.22       41.80     10.04 o 
  -7   4   8       90.21       94.45     11.36 o 
  -6   4   8     1728.98     1799.18     38.04 o 
  -5   4   8     3975.83     3959.93     54.68 o 
  -4   4   8     1152.32     1137.34     22.30 o 
  -3   4   8     2010.79     2071.54     45.90 o 
  -2   4   8      326.84      337.04      9.49 o 
  -1   4   8      294.79      260.29      8.44 o 
   0   4   8     4018.90     4003.39     40.99 o 
   1   4   8     8531.62     8236.81     89.48 o 
   2   4   8     3858.60     3955.55     42.68 o 
   3   4   8      254.01      258.52      8.35 o 
   4   4   8       24.33       20.94      3.72 o 
   5   4   8      702.88      681.97     15.32 o 
   6   4   8      434.00      408.27     14.98 o 
   7   4   8      976.77      972.26     28.93 o 
   8   4   8      735.57      751.08     28.44 o 
  -7   5   8      885.45      872.78     56.39 o 
  -6   5   8      224.27      209.23     11.49 o 
  -5   5   8       91.70       68.61      7.11 o 
  -4   5   8       72.18       77.03      7.01 o 
  -3   5   8     2730.88     2714.95    120.67 o 
  -2   5   8      256.35      240.37      9.87 o 
  -1   5   8     5061.13     5101.53     61.64 o 
   0   5   8      139.99      140.07      7.18 o 
   1   5   8      437.59      444.56     12.30 o 
   2   5   8      157.11      166.14      6.84 o 
   3   5   8     2258.94     2211.93     29.30 o 
   4   5   8     1541.35     1554.13     28.90 o 
   5   5   8      955.52      940.86     22.61 o 
   6   5   8       31.27       32.88      8.59 o 
   7   5   8        1.80        4.23      5.12 o 
  -6   6   8      921.37      929.21     24.13 o 
  -5   6   8       39.01       44.42      6.78 o 
  -4   6   8     1755.56     1744.87     32.39 o 
  -3   6   8        1.09        0.54      4.61 o 
  -2   6   8      217.51      229.05     12.65 o 
  -1   6   8      316.18      325.40     11.46 o 
   0   6   8     3507.94     3552.19     54.65 o 
   1   6   8       41.48       42.21      5.34 o 
   2   6   8     3736.71     3707.59     64.27 o 
   3   6   8        8.85       16.27      6.07 o 
   4   6   8       96.43      124.95      9.81 o 
   5   6   8       17.28       24.53      8.54 o 
   6   6   8     1719.11     1792.31     36.00 o 
  -6   7   8       69.63       71.72     16.05 o 
  -5   7   8       22.24       12.53      5.57 o 
  -4   7   8      616.93      577.68     23.04 o 
  -3   7   8      435.26      422.89     17.97 o 
  -2   7   8      732.30      710.16     23.03 o 
  -1   7   8      944.25      965.63     21.68 o 
   0   7   8      173.39      162.51     12.26 o 
   1   7   8      139.01      113.35     10.79 o 
   2   7   8      360.59      349.20     18.22 o 
   3   7   8      981.26      966.21     29.68 o 
   4   7   8     1128.37     1184.27     70.64 o 
   5   7   8      505.28      563.44     24.14 o 
  -4   8   8      129.27      146.88     21.26 o 
  -3   8   8      414.67      385.73     39.57 o 
  -2   8   8        9.53        4.03      9.11 o 
  -1   8   8      172.02      209.02     21.72 o 
   0   8   8      144.40      153.63     13.14 o 
   1   8   8     1490.99     1538.11     65.50 o 
   2   8   8      199.49      244.88     16.65 o 
   3   8   8      223.77      217.83     16.25 o 
   4   8   8      129.54      115.81     13.28 o 
  -9   0   9      765.95      778.04     45.29 o 
  -7   0   9      179.41      180.03     12.82 o 
  -5   0   9    10268.39     9975.95    139.62 o 
  -3   0   9    11848.06    11835.98    238.29 o 
  -1   0   9      212.38      246.21      8.15 o 
   1   0   9    40619.04    37293.86    637.72 o 
   3   0   9    10523.19    10306.44    191.70 o 
   5   0   9      997.76      987.70     35.70 o 
   7   0   9     2686.00     2628.69     73.15 o 
   9   0   9      800.17      858.72     41.53 o 
  -9   1   9      148.48      165.93     28.41 o 
  -8   1   9     1009.26     1012.42     26.41 o 
  -7   1   9     1660.05     1638.15     44.05 o 
  -6   1   9     1745.47     1755.04     26.34 o 
  -5   1   9       39.72       30.47      3.77 o 
  -4   1   9      506.63      554.70      9.36 o 
  -3   1   9     1182.82     1250.27     16.25 o 
  -2   1   9     5603.51     5594.98     48.71 o 
  -1   1   9     6334.88     6452.20     87.73 o 
   0   1   9    20364.92    20632.76    196.34 o 
   1   1   9    10885.84    10974.87    114.22 o 
   2   1   9     2125.60     2236.68     30.16 o 
   3   1   9     8176.81     8265.18     91.58 o 
   4   1   9     4092.58     4052.50     51.92 o 
   5   1   9      909.03      875.60     23.71 o 
   6   1   9     2057.85     2064.37     42.34 o 
   7   1   9       57.69       65.58     11.44 o 
   8   1   9       13.26       11.89      6.49 o 
   9   1   9       19.44       26.18      8.79 o 
  -9   2   9      201.24      213.93     17.32 o 
  -8   2   9      212.69      195.83     12.80 o 
  -7   2   9        1.54       -3.42      3.95 o 
  -6   2   9     2468.34     2428.71     40.95 o 
  -5   2   9     1501.13     1486.58     22.87 o 
  -4   2   9     3681.09     3695.72     42.24 o 
  -3   2   9      951.94      944.08     12.51 o 
  -2   2   9     1909.46     1928.58     22.11 o 
  -1   2   9      400.61      390.55      8.26 o 
   0   2   9    11969.45    12404.75    100.39 o 
   1   2   9     1704.27     1713.49     23.92 o 
   2   2   9    12763.66    12777.24    142.34 o 
   3   2   9     1467.38     1416.86     23.39 o 
   4   2   9      386.11      352.32     11.34 o 
   5   2   9      384.82      392.84     13.05 o 
   6   2   9      995.77      952.19     21.84 o 
   7   2   9      941.42      956.35     28.24 o 
   8   2   9     1838.06     1783.27     45.32 o 
  -9   3   9      251.48      311.95     30.72 o 
  -8   3   9       79.73       96.84     21.27 o 
  -7   3   9     2428.46     2489.72     85.68 o 
  -6   3   9       13.48       12.77      5.94 o 
  -5   3   9     1466.14     1399.21     25.55 o 
  -4   3   9      347.92      361.32     11.20 o 
  -3   3   9     3310.07     3209.38     43.66 o 
  -2   3   9      194.10      196.78      6.68 o 
  -1   3   9    12408.76    12397.30    142.60 o 
   0   3   9       85.76       99.46      6.84 o 
   1   3   9     2053.33     1878.13     28.82 o 
   2   3   9      352.09      338.19      8.50 o 
   3   3   9     4214.50     4132.29     51.79 o 
   4   3   9      607.27      594.53     15.18 o 
   5   3   9     4792.28     4679.19     61.14 o 
   6   3   9       25.46       42.53      6.70 o 
   7   3   9      492.96      463.69     16.27 o 
   8   3   9        0.20       -5.58      5.58 o 
  -8   4   9      215.63      208.72     16.70 o 
  -7   4   9        0.26        1.28      5.98 o 
  -6   4   9     1214.52     1185.45     25.51 o 
  -5   4   9     1553.41     1538.03     28.48 o 
  -4   4   9     2417.99     2362.82     38.01 o 
  -3   4   9      749.28      712.96     19.42 o 
  -2   4   9     2331.71     2429.93     32.97 o 
  -1   4   9      844.54      826.37     15.81 o 
   0   4   9     2198.72     2168.53     25.35 o 
   1   4   9     5190.96     5099.37     57.84 o 
   2   4   9     8817.22     8662.66     85.30 o 
   3   4   9     2151.69     2085.27     27.72 o 
   4   4   9      101.69       95.30      6.09 o 
   5   4   9        0.09        0.64      2.91 o 
   6   4   9       98.74      123.56      9.47 o 
   7   4   9      246.12      241.29     16.45 o 
   8   4   9      926.34      977.00     46.67 o 
  -7   5   9      128.18      148.88     14.10 o 
  -6   5   9      842.98      832.95     28.17 o 
  -5   5   9      177.26      188.46     10.34 o 
  -4   5   9      499.05      454.73     14.38 o 
  -3   5   9      225.95      209.43     16.29 o 
  -2   5   9     4481.42     4259.33     66.96 o 
  -1   5   9      173.49      179.45      8.09 o 
   0   5   9     6536.11     6603.84     76.88 o 
   1   5   9       37.42       37.28      4.88 o 
   2   5   9     1141.92     1115.98     18.28 o 
   3   5   9      282.56      261.76      8.92 o 
   4   5   9     1659.86     1643.08     31.87 o 
   5   5   9      479.14      501.17     16.35 o 
   6   5   9     1698.91     1667.23     33.46 o 
   7   5   9       83.33       85.00      9.65 o 
  -6   6   9      222.35      207.87     14.79 o 
  -5   6   9      845.84      860.77     22.39 o 
  -4   6   9        6.81        7.55      6.82 o 
  -3   6   9     1690.58     1705.89     37.37 o 
  -2   6   9       22.65       22.68      6.75 o 
  -1   6   9      352.58      357.59     12.02 o 
   0   6   9      112.71      106.07     10.82 o 
   1   6   9     1872.01     1812.21     37.57 o 
   2   6   9      107.28      107.92     10.00 o 
   3   6   9     1481.00     1474.07     35.92 o 
   4   6   9        1.36        1.58      4.31 o 
   5   6   9      173.51      166.28     11.09 o 
   6   6   9        6.51       18.41      6.41 o 
  -5   7   9       34.53       33.19      6.84 o 
  -4   7   9       69.30       85.74     10.58 o 
  -3   7   9      192.68      216.76     14.01 o 
  -2   7   9      526.56      571.97     20.58 o 
  -1   7   9      553.46      591.39     43.41 o 
   0   7   9     3215.44     3276.85    149.62 o 
   1   7   9      110.16      132.97     12.61 o 
   2   7   9      186.01      179.49     17.61 o 
   3   7   9      526.21      555.28     22.37 o 
   4   7   9     1047.75     1102.37     47.36 o 
   5   7   9      229.48      221.91     16.62 o 
  -4   8   9      811.66      782.67     25.43 o 
  -3   8   9      174.49      167.42     13.59 o 
  -2   8   9      494.81      474.99     30.78 o 
  -1   8   9       25.46       20.29     10.12 o 
   0   8   9      659.83      706.58     25.54 o 
   1   8   9       76.10       62.08     10.28 o 
   2   8   9     2038.30     2131.55     49.33 o 
   3   8   9      264.46      284.60     20.13 o 
  -8   0  10     1393.16     1383.08     58.37 o 
  -6   0  10      306.26      291.28     13.78 o 
  -4   0  10    14951.56    14995.41    199.40 o 
  -2   0  10    25590.54    26322.08    599.08 o 
   0   0  10       38.24       79.30      7.26 o 
   2   0  10    19853.80    20602.12    362.00 o 
   4   0  10     9994.19     9874.67    189.64 o 
   6   0  10       45.80       47.14     10.65 o 
   8   0  10     1028.62     1073.04     44.92 o 
  -9   1  10        2.50        1.93      7.15 o 
  -8   1  10      479.52      489.85     18.35 o 
  -7   1  10     2370.10     2362.96     41.69 o 
  -6   1  10     1823.66     1755.80     32.38 o 
  -5   1  10     2887.57     2812.32     34.85 o 
  -4   1  10       47.40       59.60      3.46 o 
  -3   1  10      782.82      803.74     11.16 o 
  -2   1  10      830.89      816.30     10.82 o 
  -1   1  10     6759.25     6796.96     63.82 o 
   0   1  10    23082.04    24491.30    250.37 o 
   1   1  10     7259.05     7248.68     78.54 o 
   2   1  10     1710.06     1735.54     25.38 o 
   3   1  10     3072.08     3150.60     41.56 o 
   4   1  10     2027.00     1940.60     30.55 o 
   5   1  10     4288.41     4177.72     67.79 o 
   6   1  10      723.41      696.11     25.32 o 
   7   1  10     1160.40     1110.08     30.90 o 
   8   1  10      229.13      200.28     14.64 o 
   9   1  10      121.54      140.06     19.18 o 
  -9   2  10      541.43      567.20     25.42 o 
  -8   2  10      482.74      541.22     23.43 o 
  -7   2  10      810.58      763.83     21.77 o 
  -6   2  10       37.61       44.27      6.44 o 
  -5   2  10     2387.65     2430.95     63.70 o 
  -4   2  10      793.89      756.91     14.24 o 
  -3   2  10     5502.21     5345.32     50.62 o 
  -2   2  10     3769.26     4012.89     37.43 o 
  -1   2  10     1335.27     1295.08     14.52 o 
   0   2  10       18.44       23.31      2.22 o 
   1   2  10     5701.09     5826.76     65.27 o 
   2   2  10      468.46      466.90     11.55 o 
   3   2  10     6097.28     6013.74     70.57 o 
   4   2  10      669.10      661.80     15.98 o 
   5   2  10      175.66      177.23     14.20 o 
   6   2  10       27.39       21.65      9.02 o 
   7   2  10     1119.01     1066.36     30.29 o 
   8   2  10      389.17      413.76     20.06 o 
  -8   3  10      842.69      833.12     29.63 o 
  -7   3  10        9.37       -3.09      5.61 o 
  -6   3  10     4827.24     4861.81    178.80 o 
  -5   3  10       32.01       35.74      5.17 o 
  -4   3  10      928.90      964.23     17.52 o 
  -3   3  10      118.81      123.71      9.81 o 
  -2   3  10     8019.15     7973.90    100.68 o 
  -1   3  10       88.75       96.91      4.11 o 
   0   3  10    12496.58    12540.41    113.21 o 
   1   3  10       31.71       45.81      3.57 o 
   2   3  10     2477.85     2467.22     29.65 o 
   3   3  10       50.79       69.19      8.01 o 
   4   3  10     1703.42     1654.33     28.16 o 
   5   3  10       14.73       11.99      5.15 o 
   6   3  10     4477.89     4316.81     60.00 o 
   7   3  10        0.84        2.37      4.58 o 
   8   3  10       15.77       21.48      8.18 o 
  -8   4  10      387.27      376.78     20.92 o 
  -7   4  10      175.67      183.43     14.39 o 
  -6   4  10      672.36      701.24     24.50 o 
  -5   4  10     2451.79     2315.64     37.39 o 
  -4   4  10     2979.47     2890.17     66.01 o 
  -3   4  10     1311.24     1270.09     27.79 o 
  -2   4  10     1552.77     1567.54     31.22 o 
  -1   4  10     2243.39     2247.14     31.43 o 
   0   4  10       69.32       64.70      5.00 o 
   1   4  10     3417.60     3359.03     37.18 o 
   2   4  10     5591.53     5621.69     57.91 o 
   3   4  10     5338.19     5365.55     57.00 o 
   4   4  10     1901.84     1875.99     27.29 o 
   5   4  10       94.58      100.93      6.84 o 
   6   4  10        1.47       -1.66      5.15 o 
   7   4  10      719.96      713.79     44.97 o 
   8   4  10      375.26      378.00     29.13 o 
  -7   5  10      806.79      800.81     41.37 o 
  -6   5  10       22.51       21.83      7.84 o 
  -5   5  10      839.71      844.51     21.13 o 
  -4   5  10      667.20      633.84     17.46 o 
  -3   5  10      625.32      595.97     19.17 o 
  -2   5  10      147.04      161.91     10.20 o 
  -1   5  10     1886.42     1831.44     28.77 o 
   0   5  10      548.24      532.88     16.61 o 
   1   5  10     4567.94     4458.54     75.33 o 
   2   5  10      136.31      124.21      6.39 o 
   3   5  10       47.80       46.58      4.89 o 
   4   5  10       56.60       68.44      5.95 o 
   5   5  10     2271.12     2235.50     38.94 o 
   6   5  10       96.69      122.21     10.12 o 
   7   5  10      966.70      982.50     30.23 o 
  -7   6  10       42.96       37.56     14.57 o 
  -6   6  10       33.76       67.62      8.39 o 
  -5   6  10       12.86       19.63      7.78 o 
  -4   6  10     1701.47     1683.39     32.08 o 
  -3   6  10       64.49       60.63      8.26 o 
  -2   6  10     2726.72     2715.21     71.88 o 
  -1   6  10        4.58        6.89      5.28 o 
   0   6  10      990.21     1019.18     21.63 o 
   1   6  10       13.86       23.02      4.64 o 
   2   6  10     1655.12     1657.24     29.48 o 
   3   6  10      149.90      128.47     11.50 o 
   4   6  10     1195.80     1233.04     33.65 o 
   5   6  10      139.95      135.80     10.33 o 
   6   6  10      127.11      127.18     10.85 o 
  -5   7  10      506.46      496.76     18.94 o 
  -4   7  10       22.74       23.29      6.06 o 
  -3   7  10       41.41       35.72      7.63 o 
  -2   7  10      472.08      501.65     19.65 o 
  -1   7  10     1534.74     1466.05     34.97 o 
   0   7  10      974.15     1072.27     23.62 o 
   1   7  10     2234.15     2165.59     50.24 o 
   2   7  10       38.68       27.71     11.26 o 
   3   7  10      814.48      790.44     27.14 o 
   4   7  10      152.59      160.27     19.28 o 
   5   7  10      157.16      134.17     24.15 o 
  -4   8  10        9.51       12.76      6.30 o 
  -3   8  10      708.84      701.32     25.59 o 
  -2   8  10      262.22      307.97     25.90 o 
  -1   8  10      155.92      156.00     19.49 o 
   0   8  10       97.77      120.99     12.35 o 
   1   8  10     1364.42     1322.27     36.71 o 
   2   8  10      139.40      144.34     13.82 o 
   3   8  10     1046.89     1100.28     34.55 o 
  -9   0  11     1299.89     1301.18     61.02 o 
  -7   0  11     1999.91     1932.17     42.24 o 
  -5   0  11     1675.57     1618.39     33.37 o 
  -3   0  11    12378.47    12074.80    222.64 o 
  -1   0  11     7596.56     7894.01    107.07 o 
   1   0  11    11499.21    12088.65    217.45 o 
   3   0  11     9838.33     9697.32    183.23 o 
   5   0  11     4568.82     4409.27    100.75 o 
   7   0  11      253.81      241.18     20.92 o 
  -9   1  11       51.05       39.77     11.30 o 
  -8   1  11        7.99        2.54      5.21 o 
  -7   1  11      896.31      900.80     25.46 o 
  -6   1  11     2824.34     2722.37     43.83 o 
  -5   1  11     1305.39     1243.27     19.89 o 
  -4   1  11    10428.58    10436.83    143.49 o 
  -3   1  11      323.01      302.90      6.48 o 
  -2   1  11      149.44      174.53      5.24 o 
  -1   1  11     8180.09     8549.04     79.49 o 
   0   1  11     9887.92     9762.41    104.34 o 
   1   1  11     6236.45     6484.34     61.98 o 
   2   1  11     3587.75     3481.95     74.95 o 
   3   1  11      139.62      135.36      8.24 o 
   4   1  11       47.96       49.75     10.17 o 
   5   1  11      121.94      108.61      9.32 o 
   6   1  11     2109.69     2029.56     42.84 o 
   7   1  11     1626.39     1596.62     38.54 o 
   8   1  11      623.07      616.61     53.55 o 
  -9   2  11      364.79      389.42     21.71 o 
  -8   2  11     1351.43     1387.63     32.47 o 
  -7   2  11      103.85      105.58      9.66 o 
  -6   2  11     1236.46     1247.91     27.15 o 
  -5   2  11        0.17        0.48      3.35 o 
  -4   2  11     1198.33     1173.31     18.82 o 
  -3   2  11      156.73      175.88      5.24 o 
  -2   2  11    18211.81    18857.79    206.31 o 
  -1   2  11     2921.80     3036.10     28.75 o 
   0   2  11      926.42      971.93     12.72 o 
   1   2  11     1973.09     2171.62     29.73 o 
   2   2  11      600.42      548.33     14.59 o 
   3   2  11     1335.54     1315.03     23.10 o 
   4   2  11     3203.70     3082.46     43.34 o 
   5   2  11      306.75      311.02     19.50 o 
   6   2  11      511.95      468.33     15.46 o 
   7   2  11      337.98      345.98     26.25 o 
   8   2  11      634.78      670.09     25.24 o 
  -8   3  11        7.13       12.67      7.18 o 
  -7   3  11     1618.32     1641.67     41.15 o 
  -6   3  11       48.40       53.23      8.62 o 
  -5   3  11     2689.03     2607.69     52.42 o 
  -4   3  11      325.07      352.06     10.29 o 
  -3   3  11     1042.64     1042.31     17.77 o 
  -2   3  11       32.97       45.73      5.34 o 
  -1   3  11     5792.96     6116.58     58.53 o 
   0   3  11      505.00      506.40     11.20 o 
   1   3  11    10835.27    10666.44    155.15 o 
   2   3  11      419.15      406.95     13.92 o 
   3   3  11      271.53      293.27     10.24 o 
   4   3  11      491.52      486.39     14.01 o 
   5   3  11     2936.66     2827.69     43.08 o 
   6   3  11       45.80       55.61      8.34 o 
   7   3  11     2484.06     2414.01     41.89 o 
   8   3  11       18.52       17.19      8.02 o 
  -8   4  11      727.64      778.84     31.49 o 
  -7   4  11       26.72       25.42      7.79 o 
  -6   4  11      132.46      157.20     29.64 o 
  -5   4  11      469.12      463.57     14.76 o 
  -4   4  11     1941.86     1932.28     61.43 o 
  -3   4  11     1397.17     1389.16     52.87 o 
  -2   4  11     3363.90     3374.26     54.91 o 
  -1   4  11     4190.70     4130.88     50.90 o 
   0   4  11     1123.89     1115.16     20.01 o 
   1   4  11      708.46      690.23     12.94 o 
   2   4  11     3443.00     3466.21     43.78 o 
   3   4  11     2009.72     1864.89     26.42 o 
   4   4  11     3080.55     2929.33     33.16 o 
   5   4  11     1611.00     1530.25     25.41 o 
   6   4  11       19.71       13.31      5.13 o 
   7   4  11        2.21       -1.27      5.73 o 
  -7   5  11      100.23      112.83     13.12 o 
  -6   5  11     1380.36     1380.22     50.88 o 
  -5   5  11      358.00      321.71     13.11 o 
  -4   5  11     1170.39     1180.81     24.89 o 
  -3   5  11     1033.18      961.76     25.28 o 
  -2   5  11      456.09      479.20     16.94 o 
  -1   5  11      744.82      744.08     16.64 o 
   0   5  11     3800.90     3810.33     49.90 o 
   1   5  11       58.49       71.51      6.06 o 
   2   5  11     3110.27     3035.55     56.26 o 
   3   5  11      110.49       97.26      6.32 o 
   4   5  11       94.37      109.35      7.05 o 
   5   5  11      117.43      135.59     16.35 o 
   6   5  11     1912.46     1921.03     44.66 o 
   7   5  11       54.82       84.05     15.97 o 
  -6   6  11       60.29       63.84      8.38 o 
  -5   6  11       76.64       75.76      8.10 o 
  -4   6  11       74.47       76.77      7.78 o 
  -3   6  11     2705.44     2580.76     49.77 o 
  -2   6  11      225.27      226.78     21.51 o 
  -1   6  11     2824.59     2853.54     52.33 o 
   0   6  11       41.54       51.12      6.01 o 
   1   6  11     1027.06      995.52     21.46 o 
   2   6  11        1.12       -0.53      3.35 o 
   3   6  11     1144.99     1094.24     30.83 o 
   4   6  11       71.30      100.77     11.22 o 
   5   6  11      830.38      852.33     23.24 o 
   6   6  11       57.59       65.09     11.54 o 
  -5   7  11      323.76      338.91     15.39 o 
  -4   7  11      360.55      379.28     15.30 o 
  -3   7  11       37.27       52.66      8.46 o 
  -2   7  11      421.76      385.14     23.55 o 
  -1   7  11     1547.93     1551.06     36.70 o 
   0   7  11     2033.63     2055.56     42.88 o 
   1   7  11      721.70      711.95     40.10 o 
   2   7  11      369.26      418.03     23.12 o 
   3   7  11        9.43        6.81      6.54 o 
   4   7  11      275.12      281.00     17.96 o 
   5   7  11       62.00       80.34     19.97 o 
  -3   8  11       24.72       23.25     12.74 o 
  -2   8  11      912.81      957.16     29.81 o 
  -1   8  11      292.63      253.68     23.94 o 
   0   8  11       12.37       43.60     13.67 o 
   1   8  11        2.04        1.59      5.95 o 
   2   8  11      775.38      754.98     28.01 o 
   3   8  11       83.53       79.52     11.89 o 
  -8   0  12     2809.98     2727.27     90.63 o 
  -6   0  12     1782.79     1742.27     37.41 o 
  -4   0  12     1625.90     1615.01     32.10 o 
  -2   0  12     2178.47     1974.76     60.83 o 
   0   0  12     6005.18     5722.16     80.26 o 
   2   0  12      829.68      875.51     28.50 o 
   4   0  12     6505.82     6503.06    133.70 o 
   6   0  12     2544.59     2414.00     68.54 o 
   8   0  12      206.25      231.85     22.30 o 
  -9   1  12      651.17      630.85     30.10 o 
  -8   1  12        7.38        0.73      5.15 o 
  -7   1  12       97.61       92.13      8.72 o 
  -6   1  12      957.18      949.75     22.54 o 
  -5   1  12     1763.22     1710.68     24.83 o 
  -4   1  12      325.34      310.10      8.74 o 
  -3   1  12     5739.19     5903.20     52.92 o 
  -2   1  12        1.21        0.59      1.42 o 
  -1   1  12     1689.00     1802.20     31.40 o 
   0   1  12     1301.44     1204.20     18.42 o 
   1   1  12     9666.71     9862.14     91.63 o 
   2   1  12      629.12      603.91     16.31 o 
   3   1  12     1773.84     1819.60     38.64 o 
   4   1  12      330.91      302.70     13.15 o 
   5   1  12      241.99      225.92     15.60 o 
   6   1  12      327.48      373.05     16.97 o 
   7   1  12     1797.15     1757.46     41.33 o 
   8   1  12      954.73      970.60     31.12 o 
  -9   2  12      563.53      570.08     25.92 o 
  -8   2  12      426.94      448.49     18.24 o 
  -7   2  12     2051.10     1894.49     37.35 o 
  -6   2  12      714.94      676.85     19.47 o 
  -5   2  12      580.03      614.49     17.18 o 
  -4   2  12      595.76      606.37     14.65 o 
  -3   2  12     1675.57     1805.45     28.61 o 
  -2   2  12     4231.61     4416.83     41.35 o 
  -1   2  12    17017.27    17089.35    137.02 o 
   0   2  12     3004.03     3013.90     29.28 o 
   1   2  12      295.34      358.73      9.84 o 
   2   2  12     1368.09     1422.57     23.48 o 
   3   2  12     2065.02     2016.61     31.08 o 
   4   2  12     1620.68     1618.64     39.15 o 
   5   2  12     3702.34     3569.86     64.94 o 
   6   2  12      168.40      182.99     10.53 o 
   7   2  12      197.68      195.88     14.23 o 
   8   2  12       68.62       66.98     10.62 o 
  -8   3  12      205.16      236.12     16.92 o 
  -7   3  12       70.71       63.37      9.95 o 
  -6   3  12     1740.97     1757.60     34.73 o 
  -5   3  12       64.59       56.55     10.03 o 
  -4   3  12     2931.04     2959.85     37.63 o 
  -3   3  12     2036.21     2016.14     27.74 o 
  -2   3  12     1927.98     1936.89     29.62 o 
  -1   3  12      177.21      186.21      5.75 o 
   0   3  12     5402.42     5435.72     54.15 o 
   1   3  12       71.85       86.51      9.71 o 
   2   3  12     9371.38     9183.95     88.35 o 
   3   3  12      303.91      312.31     10.78 o 
   4   3  12       79.20       94.27      7.28 o 
   5   3  12      492.67      435.17     14.42 o 
   6   3  12     2083.96     2080.27     44.84 o 
   7   3  12        0.41       -0.05      4.57 o 
   8   3  12      620.37      617.27     34.22 o 
  -8   4  12      161.30      172.16     15.60 o 
  -7   4  12      735.49      704.89     26.62 o 
  -6   4  12       14.58       29.25      7.43 o 
  -5   4  12       88.28       93.30      7.80 o 
  -4   4  12      185.10      187.20      9.45 o 
  -3   4  12     1723.18     1690.71     48.28 o 
  -2   4  12     1255.64     1329.87     28.84 o 
  -1   4  12     3715.38     3767.99     47.62 o 
   0   4  12     1866.42     1839.54     37.66 o 
   1   4  12      166.56      155.81      6.39 o 
   2   4  12      976.77      959.00     16.81 o 
   3   4  12     3083.47     2945.79     36.76 o 
   4   4  12      671.13      661.21     15.93 o 
   5   4  12     2034.78     2041.52     31.85 o 
   6   4  12       76.81       78.15      8.42 o 
   7   4  12        5.32        0.30      5.78 o 
  -7   5  12      318.37      309.84     19.10 o 
  -6   5  12      122.54      112.61     30.62 o 
  -5   5  12     2019.16     1913.69     34.88 o 
  -4   5  12      893.55      848.54     20.79 o 
  -3   5  12     1669.72     1683.42     36.07 o 
  -2   5  12      232.19      255.44     12.68 o 
  -1   5  12      217.53      235.78     11.91 o 
   0   5  12      952.61      935.21     25.45 o 
   1   5  12     5519.96     5427.03     67.22 o 
   2   5  12       89.85       86.50      6.89 o 
   3   5  12     1938.51     1854.68     27.44 o 
   4   5  12      151.31      150.56      8.14 o 
   5   5  12      188.04      178.54     11.27 o 
   6   5  12      477.33      506.88     18.31 o 
   7   5  12      932.01      989.21     37.14 o 
  -6   6  12      292.89      307.48     18.02 o 
  -5   6  12       43.26       40.89      7.25 o 
  -4   6  12      166.35      182.45     10.89 o 
  -3   6  12        2.39        9.21      5.37 o 
  -2   6  12     3280.42     3144.17     56.89 o 
  -1   6  12      683.66      665.11     21.74 o 
   0   6  12     1576.72     1601.02     28.82 o 
   1   6  12       88.81       78.45      7.09 o 
   2   6  12      311.33      326.53     13.69 o 
   3   6  12       16.59       21.77      6.55 o 
   4   6  12     1442.96     1506.08     38.76 o 
   5   6  12       70.56       83.65      9.25 o 
   6   6  12      295.62      290.12     15.26 o 
  -5   7  12      612.21      555.70     19.28 o 
  -4   7  12      235.43      261.45     13.42 o 
  -3   7  12      580.18      571.75     21.98 o 
  -2   7  12       86.56      113.98     20.21 o 
  -1   7  12      622.73      613.46     22.13 o 
   0   7  12      697.81      717.73     32.84 o 
   1   7  12     1242.66     1253.99     33.85 o 
   2   7  12      445.05      469.85     20.51 o 
   3   7  12      135.13      158.28     13.82 o 
   4   7  12       40.92       21.92     13.72 o 
   5   7  12      126.25      148.51     39.44 o 
  -3   8  12      914.10      897.98     29.46 o 
  -2   8  12      412.38      383.58     41.95 o 
  -1   8  12     1085.36     1000.10     45.45 o 
   0   8  12       40.81       44.71     13.30 o 
   1   8  12        7.40        8.71      6.78 o 
   2   8  12        5.05        2.87      6.76 o 
  -9   0  13       53.17       61.82     18.65 o 
  -7   0  13     1111.05     1000.04     47.67 o 
  -5   0  13      745.65      721.39     34.09 o 
  -3   0  13     1621.42     1423.46     28.62 o 
  -1   0  13     4014.56     3930.90     59.09 o 
   1   0  13     3989.98     4017.23     83.54 o 
   3   0  13      478.78      483.73     22.25 o 
   5   0  13     6664.44     6601.95    140.85 o 
   7   0  13      641.15      605.25     32.95 o 
  -9   1  13       80.27       76.05     16.45 o 
  -8   1  13      652.35      614.72     20.61 o 
  -7   1  13      171.70      138.57     14.71 o 
  -6   1  13      182.04      174.09     10.03 o 
  -5   1  13      365.59      343.12     12.49 o 
  -4   1  13     4884.10     4876.21     53.14 o 
  -3   1  13     1500.12     1465.58     17.68 o 
  -2   1  13     3598.62     3547.69     34.26 o 
  -1   1  13      209.78      191.36      5.23 o 
   0   1  13     2913.04     3124.26     38.90 o 
   1   1  13       67.29       49.43      3.60 o 
   2   1  13     8147.04     8352.97    112.91 o 
   3   1  13     2612.96     2530.57     83.56 o 
   4   1  13     3427.95     3348.29     73.42 o 
   5   1  13      395.87      400.87     17.98 o 
   6   1  13      629.84      617.70     22.16 o 
   7   1  13      844.30      846.09     27.51 o 
   8   1  13      963.53      986.92     31.66 o 
  -8   2  13     1085.82     1058.43     28.15 o 
  -7   2  13      148.02      127.82     10.42 o 
  -6   2  13     1978.89     1950.30     36.38 o 
  -5   2  13      126.04      136.50     24.92 o 
  -4   2  13      231.40      228.90     10.09 o 
  -3   2  13      469.32      481.42     11.06 o 
  -2   2  13     5061.05     5356.16     49.21 o 
  -1   2  13     4570.13     4631.20     47.34 o 
   0   2  13     6372.14     6289.59     55.14 o 
   1   2  13       29.06       27.31      3.69 o 
   2   2  13      264.48      236.35      8.76 o 
   3   2  13      207.68      216.59      9.11 o 
   4   2  13     3113.06     2941.30     42.90 o 
   5   2  13     1044.85     1058.54     23.22 o 
   6   2  13     2198.90     2154.10     47.20 o 
   7   2  13       38.52       48.88      8.97 o 
   8   2  13        3.26        8.23      7.31 o 
  -8   3  13       34.32       35.82      9.38 o 
  -7   3  13       13.54       16.56      6.92 o 
  -6   3  13      124.10      126.14      9.85 o 
  -5   3  13     1795.17     1826.05     34.35 o 
  -4   3  13       70.66       79.36      5.83 o 
  -3   3  13     4249.71     4213.71     48.45 o 
  -2   3  13      115.28      130.04      8.34 o 
  -1   3  13        1.50        2.13      2.43 o 
   0   3  13        3.12        7.20      2.33 o 
   1   3  13     5478.92     5503.56     56.30 o 
   2   3  13      660.47      689.52     13.79 o 
   3   3  13     5495.07     5255.64     65.30 o 
   4   3  13      101.85       99.73      7.52 o 
   5   3  13       37.43       31.74      5.69 o 
   6   3  13       36.02       30.96      6.16 o 
   7   3  13      745.22      768.50     21.87 o 
   8   3  13        0.31       12.61     11.23 o 
  -8   4  13      204.83      243.77     27.39 o 
  -7   4  13      518.20      557.72     23.97 o 
  -6   4  13     1245.75     1201.78     61.82 o 
  -5   4  13      572.59      575.04     35.15 o 
  -4   4  13      135.23      131.46      8.38 o 
  -3   4  13      382.56      376.88     12.54 o 
  -2   4  13     2782.00     2744.89     47.78 o 
  -1   4  13     1234.93     1216.44     36.36 o 
   0   4  13     3344.92     3306.58     44.03 o 
   1   4  13      509.07      503.33     11.33 o 
   2   4  13       47.64       51.43      4.69 o 
   3   4  13        2.49        4.43      2.95 o 
   4   4  13     2380.85     2279.47     28.61 o 
   5   4  13      768.24      777.00     17.71 o 
   6   4  13     1249.85     1224.53     27.58 o 
   7   4  13      175.34      219.83     16.32 o 
  -7   5  13        0.22        2.85      6.56 o 
  -6   5  13      335.27      332.06     18.31 o 
  -5   5  13       53.96       42.17      6.47 o 
  -4   5  13     2294.34     2309.10     54.10 o 
  -3   5  13     1296.72     1222.44     29.83 o 
  -2   5  13     1235.99     1215.14     29.29 o 
  -1   5  13       61.93       64.92      7.62 o 
   0   5  13      634.94      639.00     18.13 o 
   1   5  13     1470.11     1447.45     28.10 o 
   2   5  13     2722.38     2657.99     40.20 o 
   3   5  13      935.43      866.98     24.44 o 
   4   5  13      356.13      356.48     14.59 o 
   5   5  13       16.24       14.25      5.41 o 
   6   5  13      358.97      388.38     16.31 o 
  -6   6  13        9.54       10.72      7.15 o 
  -5   6  13      436.39      407.98     15.85 o 
  -4   6  13        0.86        2.69      4.47 o 
  -3   6  13      134.54      139.16     24.50 o 
  -2   6  13      231.52      233.22     13.38 o 
  -1   6  13     5772.87     5861.60     91.20 o 
   0   6  13        1.62        8.95      4.04 o 
   1   6  13     1196.23     1177.01     24.48 o 
   2   6  13        7.09        6.18      4.49 o 
   3   6  13      316.08      321.55     16.61 o 
   4   6  13       45.42       52.59     16.45 o 
   5   6  13     2888.98     2908.10     61.11 o 
   6   6  13       52.92       55.59      8.60 o 
  -5   7  13      218.19      217.66     19.60 o 
  -4   7  13      942.92      863.95     23.85 o 
  -3   7  13      890.34      838.10     48.15 o 
  -2   7  13      264.46      263.98     15.13 o 
  -1   7  13       69.81       79.23     14.09 o 
   0   7  13      130.54      157.77     12.19 o 
   1   7  13      295.45      294.07     16.13 o 
   2   7  13      987.50     1011.43     32.05 o 
   3   7  13      930.97      944.93     37.24 o 
   4   7  13      102.59      103.85     12.94 o 
  -2   8  13      541.68      602.95     24.02 o 
  -1   8  13      396.77      427.48     30.25 o 
   0   8  13      795.29      756.16     39.78 o 
   1   8  13        7.00       -3.90      6.25 o 
   2   8  13       11.03       33.81      8.76 o 
  -8   0  14      154.64      170.78     24.21 o 
  -6   0  14     3042.94     2971.77     55.21 o 
  -4   0  14     2287.84     2160.16     40.47 o 
  -2   0  14     3754.72     3908.54     58.88 o 
   0   0  14    19407.49    19736.32    255.98 o 
   2   0  14     1376.41     1316.07     38.51 o 
   4   0  14      610.51      593.81     27.17 o 
   6   0  14     3818.42     3550.71     91.53 o 
   8   0  14      382.49      416.99     28.98 o 
  -8   1  14      495.00      449.31     33.03 o 
  -7   1  14        1.59       -3.61      4.21 o 
  -6   1  14      137.86      133.51      9.35 o 
  -5   1  14      436.30      443.02     32.64 o 
  -4   1  14     1885.70     1949.41     29.79 o 
  -3   1  14     7140.64     7180.85     82.14 o 
  -2   1  14     1461.37     1438.17     17.44 o 
  -1   1  14      647.72      630.89     10.14 o 
   0   1  14      415.93      414.91     19.00 o 
   1   1  14      539.54      501.27     10.96 o 
   2   1  14      619.47      638.52     17.68 o 
   3   1  14     4458.67     4286.64     66.95 o 
   4   1  14     1664.54     1636.51     35.22 o 
   5   1  14     1032.72      989.00     27.33 o 
   6   1  14        0.11        2.43      5.04 o 
   7   1  14      335.42      347.70     18.83 o 
   8   1  14      326.64      342.23     22.14 o 
  -8   2  14       36.63       47.19      8.47 o 
  -7   2  14      886.44      878.66     24.41 o 
  -6   2  14      253.61      208.56     11.47 o 
  -5   2  14      904.93      859.79     30.77 o 
  -4   2  14      597.75      582.04     20.56 o 
  -3   2  14        6.65       14.03      5.29 o 
  -2   2  14     1093.00     1121.28     17.39 o 
  -1   2  14     6902.99     6900.04     67.40 o 
   0   2  14     5292.39     5373.76     48.48 o 
   1   2  14     3247.38     3148.18     41.11 o 
   2   2  14     1198.45     1166.56     21.32 o 
   3   2  14      515.33      537.38     14.51 o 
   4   2  14       78.92       93.22      7.32 o 
   5   2  14     1979.33     1978.96     65.31 o 
   6   2  14     1071.58     1066.80     30.43 o 
   7   2  14      639.58      631.53     24.01 o 
   8   2  14       19.74       25.80     12.13 o 
  -8   3  14      739.91      727.34     31.07 o 
  -7   3  14       81.67       73.01      9.19 o 
  -6   3  14        0.29       -2.54      4.40 o 
  -5   3  14        0.64       -3.18      3.81 o 
  -4   3  14      968.27      987.09     22.89 o 
  -3   3  14       25.90       27.64      4.13 o 
  -2   3  14    10550.65    10508.39    235.46 o 
  -1   3  14        5.75        9.01      4.77 o 
   0   3  14      169.88      164.85      8.62 o 
   1   3  14       34.52       35.05      3.84 o 
   2   3  14     5234.38     5057.93     54.31 o 
   3   3  14       40.27       56.87      9.00 o 
   4   3  14     3497.39     3267.37     47.25 o 
   5   3  14       90.45       94.05     12.60 o 
   6   3  14       37.41       30.72      6.13 o 
   7   3  14       73.66       67.52     10.53 o 
  -7   4  14      152.92      170.20     14.68 o 
  -6   4  14      298.26      325.46     17.65 o 
  -5   4  14     3006.49     2870.70     61.05 o 
  -4   4  14      792.72      770.60     19.01 o 
  -3   4  14      143.72      140.15      8.38 o 
  -2   4  14       93.33       83.12     11.57 o 
  -1   4  14     5502.18     5481.12     82.16 o 
   0   4  14      685.71      644.64     22.97 o 
   1   4  14     3272.01     3229.06     44.52 o 
   2   4  14      133.02      114.61      6.39 o 
   3   4  14       45.33       32.80      5.20 o 
   4   4  14      108.67      112.33      7.27 o 
   5   4  14     1296.34     1320.53     24.21 o 
   6   4  14      833.36      806.92     22.17 o 
   7   4  14      594.97      615.89     25.50 o 
  -7   5  14      102.40      107.21     19.92 o 
  -6   5  14        1.35        3.98      6.16 o 
  -5   5  14      104.14      116.93     21.00 o 
  -4   5  14      530.81      511.00     16.28 o 
  -3   5  14     5151.03     4984.37     79.01 o 
  -2   5  14      999.66     1062.20     27.56 o 
  -1   5  14      532.04      540.50     22.72 o 
   0   5  14      113.12      110.80      7.37 o 
   1   5  14     1733.34     1757.44     30.22 o 
   2   5  14      655.35      631.75     16.93 o 
   3   5  14     2060.48     2130.24     35.98 o 
   4   5  14      661.88      681.62     16.41 o 
   5   5  14      450.71      474.85     14.36 o 
   6   5  14       50.83       55.33      9.55 o 
  -6   6  14     1009.80      919.47     47.78 o 
  -5   6  14        8.55        9.10      5.38 o 
  -4   6  14      811.15      749.08     21.03 o 
  -3   6  14       32.63       39.17      7.65 o 
  -2   6  14      499.89      491.67     19.22 o 
  -1   6  14      279.13      300.86     15.13 o 
   0   6  14     3685.85     3693.31     64.69 o 
   1   6  14      397.17      388.67     13.88 o 
   2   6  14      124.77      115.67      8.71 o 
   3   6  14       20.76       25.07      5.70 o 
   4   6  14      370.28      365.34     19.05 o 
   5   6  14       32.83       43.49      9.40 o 
  -4   7  14      283.40      274.24     14.23 o 
  -3   7  14     1654.54     1656.39     74.85 o 
  -2   7  14      819.19      811.96     26.48 o 
  -1   7  14      178.12      193.86     13.69 o 
   0   7  14       47.41       65.48      9.25 o 
   1   7  14        2.36        0.01      4.18 o 
   2   7  14      179.90      176.34     17.61 o 
   3   7  14     2975.67     3097.33     63.28 o 
   4   7  14      535.22      598.97     27.60 o 
  -2   8  14        4.04       13.48      7.29 o 
  -1   8  14      618.43      628.34     36.34 o 
   0   8  14      155.25      168.08     21.45 o 
   1   8  14     1068.97     1175.91     51.70 o 
  -7   0  15     1594.56     1598.40     63.78 o 
  -5   0  15     3231.87     3016.44     54.14 o 
  -3   0  15      663.38      645.39     18.23 o 
  -1   0  15      365.68      357.02     12.17 o 
   1   0  15    13857.45    13832.36    251.61 o 
   3   0  15      344.22      378.96     20.34 o 
   5   0  15     1142.26     1091.74     41.64 o 
   7   0  15     1044.69     1122.72     46.93 o 
  -8   1  15      763.64      737.88     31.41 o 
  -7   1  15      180.23      186.67     11.91 o 
  -6   1  15      125.38      112.57      8.91 o 
  -5   1  15      491.04      494.81     15.62 o 
  -4   1  15     1054.78     1040.83     17.93 o 
  -3   1  15      766.13      796.29     20.28 o 
  -2   1  15    10276.51    10379.15     88.72 o 
  -1   1  15      558.97      520.69     10.43 o 
   0   1  15     1199.74     1212.62     19.96 o 
   1   1  15      319.39      310.57     16.74 o 
   2   1  15      346.38      327.31     21.40 o 
   3   1  15     3212.37     3184.60     62.21 o 
   4   1  15     5484.36     5234.98     81.73 o 
   5   1  15      279.91      305.07     18.73 o 
   6   1  15       75.18       72.84      9.76 o 
   7   1  15       49.49       67.89     10.31 o 
   8   1  15      243.39      270.52     25.06 o 
  -8   2  15      126.11      129.14     11.47 o 
  -7   2  15       46.25       43.92      7.39 o 
  -6   2  15      640.10      665.68     26.23 o 
  -5   2  15     2288.20     2150.47     37.91 o 
  -4   2  15     2359.77     2381.34     39.03 o 
  -3   2  15      846.59      851.10     15.79 o 
  -2   2  15        0.14        2.96      2.38 o 
  -1   2  15      525.54      523.57     10.52 o 
   0   2  15     3905.97     3992.34     49.18 o 
   1   2  15     1864.06     1987.31     33.40 o 
   2   2  15     4158.07     4054.29     52.06 o 
   3   2  15      506.57      495.94     24.36 o 
   4   2  15       12.91       13.05      5.51 o 
   5   2  15       61.78       57.72      8.29 o 
   6   2  15     1492.02     1474.39     39.60 o 
   7   2  15       81.80       89.09     20.26 o 
   8   2  15      248.03      249.71     24.26 o 
  -8   3  15       16.40       17.49      8.33 o 
  -7   3  15     1376.26     1347.64     31.99 o 
  -6   3  15      135.37      125.88     10.22 o 
  -5   3  15       73.83      105.09      8.98 o 
  -4   3  15      278.73      259.66     11.89 o 
  -3   3  15     6648.33     6505.09     69.94 o 
  -2   3  15      643.35      641.23     15.63 o 
  -1   3  15     8848.57     8912.28    121.79 o 
   0   3  15        6.32        7.81      2.55 o 
   1   3  15      189.95      178.86      7.00 o 
   2   3  15       71.54       69.11      5.35 o 
   3   3  15     3886.27     3687.11     50.44 o 
   4   3  15       54.46       49.04      6.20 o 
   5   3  15     1091.20     1158.73     35.60 o 
   6   3  15        0.09       -0.62      4.32 o 
   7   3  15        2.41       -0.52      6.10 o 
  -7   4  15      123.74      149.76     14.45 o 
  -6   4  15      624.87      652.76     24.98 o 
  -5   4  15     1607.98     1499.10     38.13 o 
  -4   4  15     4554.16     4437.11     60.63 o 
  -3   4  15        0.83        1.04      3.40 o 
  -2   4  15      745.07      726.32     20.98 o 
  -1   4  15     1453.06     1555.29     33.11 o 
   0   4  15     2715.66     2643.05     38.23 o 
   1   4  15     2589.62     2585.10     38.37 o 
   2   4  15     2279.60     2278.43     30.80 o 
   3   4  15        8.58       19.90      4.15 o 
   4   4  15       31.77       33.03      5.08 o 
   5   4  15      721.97      675.37     21.94 o 
   6   4  15     1062.63     1053.50     25.96 o 
   7   4  15      296.32      321.48     18.99 o 
  -7   5  15      213.43      182.96     24.95 o 
  -6   5  15      433.70      409.70     27.78 o 
  -5   5  15       21.10       26.81      7.62 o 
  -4   5  15      139.20      141.77     11.15 o 
  -3   5  15      209.20      231.52     13.16 o 
  -2   5  15     3565.98     3561.90     61.67 o 
  -1   5  15     1613.12     1597.40     35.51 o 
   0   5  15        6.29        9.51      4.81 o 
   1   5  15      632.59      593.72     16.35 o 
   2   5  15      712.72      693.36     18.12 o 
   3   5  15      100.33      119.63     10.09 o 
   4   5  15     1614.07     1600.82     27.02 o 
   5   5  15      484.21      517.02     15.38 o 
   6   5  15      338.43      308.89     25.16 o 
  -6   6  15        0.65        2.17      9.59 o 
  -5   6  15     1430.00     1355.24     38.69 o 
  -4   6  15        4.44        8.94      5.02 o 
  -3   6  15      573.62      556.11     20.94 o 
  -2   6  15       49.47       47.34      9.53 o 
  -1   6  15      513.63      533.99     21.69 o 
   0   6  15        4.11       -1.71      5.51 o 
   1   6  15     3617.44     3732.35     53.53 o 
   2   6  15       63.32       73.66      7.63 o 
   3   6  15     1064.69     1096.81     25.30 o 
   4   6  15       15.99       25.26      7.97 o 
   5   6  15      246.08      238.43     17.34 o 
  -4   7  15      218.35      189.26     12.39 o 
  -3   7  15      348.85      351.58     17.91 o 
  -2   7  15     1057.24     1059.11     31.30 o 
  -1   7  15      232.77      266.82     15.82 o 
   0   7  15      210.35      228.46     14.73 o 
   1   7  15        3.43        8.86      5.74 o 
   2   7  15      326.65      344.15     18.65 o 
   3   7  15      586.27      620.27     26.35 o 
   4   7  15     2262.06     2342.17     54.93 o 
  -1   8  15       21.94       31.10      8.55 o 
   0   8  15      868.29      830.06     43.28 o 
  -8   0  16        6.47        3.76     12.02 o 
  -6   0  16      160.51      130.15     18.59 o 
  -4   0  16     7086.30     7048.46    104.49 o 
  -2   0  16      202.57      209.98     10.24 o 
   0   0  16     2172.83     2094.81     37.20 o 
   2   0  16     9293.83     9211.58    177.40 o 
   4   0  16      374.50      353.16     21.72 o 
   6   0  16     2789.59     2702.85     77.55 o 
  -8   1  16        4.02       13.76     10.51 o 
  -7   1  16     1867.54     1790.81     76.50 o 
  -6   1  16      229.26      243.56     12.15 o 
  -5   1  16     1508.94     1483.90     29.44 o 
  -4   1  16        8.29        9.47      3.20 o 
  -3   1  16     1489.20     1495.84     22.22 o 
  -2   1  16      473.29      501.33     10.45 o 
  -1   1  16     8037.80     8075.49     71.07 o 
   0   1  16     1558.09     1527.13     23.91 o 
   1   1  16     1568.35     1582.57     41.24 o 
   2   1  16      476.42      455.15     15.47 o 
   3   1  16      425.74      451.84     26.96 o 
   4   1  16     3256.92     3146.30     56.52 o 
   5   1  16     2640.89     2453.95     49.35 o 
   6   1  16       75.36       89.60     10.75 o 
   7   1  16       11.46       19.71      7.15 o 
  -8   2  16      249.60      261.82     15.39 o 
  -7   2  16      152.81      144.81     11.26 o 
  -6   2  16     1412.88     1402.67     30.73 o 
  -5   2  16     2980.97     2826.48     46.07 o 
  -4   2  16     2578.12     2499.98     51.28 o 
  -3   2  16     7043.42     7094.01     88.47 o 
  -2   2  16       78.01       88.25      4.50 o 
  -1   2  16      468.49      457.61     10.06 o 
   0   2  16       20.72       22.26      5.18 o 
   1   2  16     3800.39     3948.95     85.50 o 
   2   2  16     1024.37     1045.74     25.17 o 
   3   2  16     4504.53     4329.32     69.31 o 
   4   2  16      286.12      301.62     26.04 o 
   5   2  16       23.81       20.03      7.42 o 
   6   2  16      291.43      307.23     16.49 o 
   7   2  16     1175.83     1208.12     35.08 o 
  -8   3  16      699.32      704.75     28.54 o 
  -7   3  16        3.51        8.42      5.66 o 
  -6   3  16     2486.65     2451.25     44.68 o 
  -5   3  16      204.31      184.97     16.98 o 
  -4   3  16     1311.22     1335.76     35.40 o 
  -3   3  16      384.25      372.22     10.98 o 
  -2   3  16     5229.33     5200.02     82.65 o 
  -1   3  16      412.83      443.97     22.01 o 
   0   3  16      421.73      411.47     10.04 o 
   1   3  16        0.49       -1.30      2.17 o 
   2   3  16        1.27        3.77      3.25 o 
   3   3  16       85.27       86.46      7.14 o 
   4   3  16     2892.50     2760.79     42.87 o 
   5   3  16      396.17      377.93     14.59 o 
   6   3  16     1093.24     1152.47     32.79 o 
   7   3  16       48.53       50.94     10.02 o 
  -7   4  16        0.64        3.27      6.58 o 
  -6   4  16      267.81      260.12     16.54 o 
  -5   4  16     1649.54     1622.03     40.52 o 
  -4   4  16      660.69      675.44     23.80 o 
  -3   4  16     3092.63     3138.92     46.66 o 
  -2   4  16     1854.76     1855.80     37.66 o 
  -1   4  16       17.89       15.98      5.07 o 
   0   4  16      148.83      134.76     10.31 o 
   1   4  16      935.42      918.38     20.17 o 
   2   4  16      736.60      690.70     15.11 o 
   3   4  16     1412.95     1452.05     24.25 o 
   4   4  16       42.40       51.84      5.85 o 
   5   4  16      228.02      230.88     11.64 o 
   6   4  16       98.93      122.65     10.32 o 
  -6   5  16      575.90      532.26     23.82 o 
  -5   5  16      518.81      504.90     22.07 o 
  -4   5  16      143.84      152.75     16.55 o 
  -3   5  16     1951.52     1901.54     43.41 o 
  -2   5  16      422.42      435.92     17.59 o 
  -1   5  16     3173.70     3243.14     58.02 o 
   0   5  16     3204.50     3083.19     55.89 o 
   1   5  16      327.72      333.58     12.53 o 
   2   5  16        9.36        4.85      3.87 o 
   3   5  16      394.59      386.83     14.46 o 
   4   5  16      727.92      693.06     19.87 o 
   5   5  16     2083.29     2117.23     33.99 o 
   6   5  16      157.52      168.74     12.54 o 
  -5   6  16      195.68      211.42     44.81 o 
  -4   6  16     2009.75     1996.62     37.89 o 
  -3   6  16       19.92       24.32      6.91 o 
  -2   6  16      384.34      391.66     17.58 o 
  -1   6  16      190.24      181.14     12.70 o 
   0   6  16      838.36      813.46     25.67 o 
   1   6  16       25.77       32.31      5.91 o 
   2   6  16     4284.52     4151.16     59.25 o 
   3   6  16      324.06      305.58     13.57 o 
   4   6  16      683.07      664.74     25.93 o 
   5   6  16       62.05       69.71     11.44 o 
  -4   7  16      229.43      253.44     17.80 o 
  -3   7  16       85.82      104.13     11.94 o 
  -2   7  16      593.92      604.29     23.48 o 
  -1   7  16     1128.84     1213.71     34.02 o 
   0   7  16      324.20      311.97     16.91 o 
   1   7  16      276.12      321.07     17.14 o 
   2   7  16        1.72        4.34      8.32 o 
   3   7  16      735.13      733.85     28.29 o 
  -7   0  17     1562.54     1462.43     62.08 o 
  -5   0  17      145.25      143.24     10.36 o 
  -3   0  17    10038.84    10168.42    256.91 o 
  -1   0  17      334.62      335.45     18.62 o 
   1   0  17     1052.92     1063.77     34.54 o 
   3   0  17     1637.32     1561.22     48.04 o 
   5   0  17       37.36       94.66     14.41 o 
   7   0  17      311.09      304.80     25.96 o 
  -8   1  17      719.32      725.28     32.18 o 
  -7   1  17      171.64      164.39     11.52 o 
  -6   1  17     2060.01     2052.12     52.14 o 
  -5   1  17     1673.23     1696.43     32.44 o 
  -4   1  17      204.14      208.43     10.06 o 
  -3   1  17       11.44        7.25      4.53 o 
  -2   1  17     5076.23     5097.03     55.11 o 
  -1   1  17     1494.81     1546.33     19.39 o 
   0   1  17     6872.95     6787.76     78.55 o 
   1   1  17      582.40      599.25     20.10 o 
   2   1  17       33.72       41.00      6.83 o 
   3   1  17      862.66      854.48     23.63 o 
   4   1  17     3853.58     3808.73     65.55 o 
   5   1  17       12.73       20.94      6.34 o 
   6   1  17     2743.90     2774.40     61.82 o 
   7   1  17       38.17       42.59      9.24 o 
  -8   2  17      248.36      256.72     15.20 o 
  -7   2  17      183.33      184.50     12.56 o 
  -6   2  17      364.08      350.52     16.58 o 
  -5   2  17      166.22      176.80     15.00 o 
  -4   2  17     5321.31     5386.49     72.79 o 
  -3   2  17      179.97      203.75     10.68 o 
  -2   2  17     3041.69     3035.51     40.51 o 
  -1   2  17      809.81      795.45     14.08 o 
   0   2  17     4233.58     4117.92     44.36 o 
   1   2  17       20.53       20.08      5.11 o 
   2   2  17     7445.46     7416.30    105.76 o 
   3   2  17     1532.06     1466.03     47.14 o 
   4   2  17     2164.60     1994.40     50.91 o 
   5   2  17       59.28       61.36      8.73 o 
   6   2  17      158.80      162.38     19.84 o 
   7   2  17      479.99      494.95     22.34 o 
  -7   3  17      938.84      970.20     31.34 o 
  -6   3  17        7.69        8.32      5.17 o 
  -5   3  17     2661.99     2623.12     79.57 o 
  -4   3  17      229.55      238.05     14.36 o 
  -3   3  17       82.80       76.96      7.47 o 
  -2   3  17     1531.67     1533.08     27.41 o 
  -1   3  17     1336.18     1337.18     29.42 o 
   0   3  17      921.12      912.81     24.14 o 
   1   3  17     2598.24     2508.22     32.11 o 
   2   3  17      120.46      129.34      6.91 o 
   3   3  17        5.07       -1.07      5.05 o 
   4   3  17        1.20        5.31      3.75 o 
   5   3  17     3039.77     2986.24     47.43 o 
   6   3  17       86.54       82.85     10.62 o 
   7   3  17      667.19      674.22     36.97 o 
  -7   4  17        2.48        3.25      6.72 o 
  -6   4  17        0.49        5.93      5.95 o 
  -5   4  17      322.29      318.99     17.40 o 
  -4   4  17     1178.71     1104.58     31.76 o 
  -3   4  17      402.82      430.63     14.34 o 
  -2   4  17     1373.85     1440.70     67.33 o 
  -1   4  17      217.21      229.59     12.27 o 
   0   4  17      215.39      206.76     11.70 o 
   1   4  17       59.02       63.10      9.35 o 
   2   4  17     2811.21     2704.57     41.76 o 
   3   4  17     1290.21     1298.61     23.04 o 
   4   4  17      754.23      762.05     17.66 o 
   5   4  17       32.82       31.67      5.51 o 
   6   4  17      221.33      236.79     15.87 o 
  -6   5  17      844.97      837.45     30.34 o 
  -5   5  17      650.61      666.61     25.96 o 
  -4   5  17       56.35       62.93      9.38 o 
  -3   5  17        0.09        0.17      3.74 o 
  -2   5  17     1924.65     1826.29     42.75 o 
  -1   5  17     1016.97     1025.86     46.03 o 
   0   5  17     3394.81     3253.39     58.78 o 
   1   5  17      115.40      134.74      8.85 o 
   2   5  17      841.72      841.25     20.93 o 
   3   5  17      339.55      346.04     13.89 o 
   4   5  17      845.86      860.94     22.86 o 
   5   5  17      372.98      396.57     14.11 o 
  -5   6  17      782.75      803.41     45.61 o 
  -4   6  17      131.43      145.18     10.86 o 
  -3   6  17     2921.65     2910.85     56.75 o 
  -2   6  17        2.17        4.20      5.03 o 
  -1   6  17        8.40       10.56      5.84 o 
   0   6  17       87.12       74.41      9.65 o 
   1   6  17     1333.77     1323.76     34.48 o 
   2   6  17      402.37      425.49     15.45 o 
   3   6  17     1626.56     1589.05     32.46 o 
   4   6  17      148.10      143.86     24.18 o 
  -3   7  17      254.69      247.91     16.40 o 
  -2   7  17       87.28       89.71     11.23 o 
  -1   7  17      972.32     1044.70     33.93 o 
   0   7  17      975.38      941.39     29.83 o 
   1   7  17      197.95      222.28     15.40 o 
   2   7  17      237.20      229.50     23.57 o 
   3   7  17        0.14       13.17      7.47 o 
  -8   0  18     1352.98     1261.77     61.23 o 
  -6   0  18      631.09      631.68     37.29 o 
  -4   0  18     5066.71     4901.49     78.60 o 
  -2   0  18     3961.69     4079.88     65.76 o 
   0   0  18     2182.53     2273.52     41.08 o 
   2   0  18     4594.06     4515.63     99.74 o 
   4   0  18     6434.98     6406.17    139.05 o 
   6   0  18      483.58      434.20     28.55 o 
  -8   1  18       45.01       40.29     14.51 o 
  -7   1  18      324.15      371.15     15.91 o 
  -6   1  18     1287.17     1290.32     32.20 o 
  -5   1  18     1788.87     1771.61     33.66 o 
  -4   1  18      787.68      804.68     20.17 o 
  -3   1  18       20.39       17.28      3.56 o 
  -2   1  18       28.68       30.48      3.84 o 
  -1   1  18     2980.01     2959.15     31.46 o 
   0   1  18     2043.86     2096.35     38.23 o 
   1   1  18     3836.25     3760.49     59.98 o 
   2   1  18     2687.67     2600.51     46.97 o 
   3   1  18       36.29       31.01      5.97 o 
   4   1  18        5.60        7.96      4.90 o 
   5   1  18     2251.49     2217.88     53.92 o 
   6   1  18      279.86      312.51     17.34 o 
   7   1  18     1392.98     1412.21     39.52 o 
  -7   2  18      622.98      613.43     21.13 o 
  -6   2  18       52.30       47.92     13.49 o 
  -5   2  18      409.98      404.19     15.41 o 
  -4   2  18       53.07       64.57     12.87 o 
  -3   2  18     3253.16     3208.44     57.25 o 
  -2   2  18      718.43      647.53     13.94 o 
  -1   2  18      316.58      320.10     10.03 o 
   0   2  18        0.48        2.25      2.56 o 
   1   2  18     2459.49     2385.71     73.05 o 
   2   2  18     3580.78     3602.67     60.94 o 
   3   2  18     4755.27     4622.53     96.33 o 
   4   2  18      506.56      434.37     36.95 o 
   5   2  18      574.72      575.79     33.24 o 
   6   2  18        0.17       -4.79      4.79 o 
   7   2  18      268.28      265.77     17.90 o 
  -7   3  18       69.03       75.70      9.68 o 
  -6   3  18     2382.76     2247.80     43.08 o 
  -5   3  18        5.38       14.69      6.19 o 
  -4   3  18     1720.51     1663.94     33.11 o 
  -3   3  18      388.55      376.41     13.98 o 
  -2   3  18      180.74      174.59      9.06 o 
  -1   3  18      803.18      822.94     22.34 o 
   0   3  18     6557.84     6435.09     94.88 o 
   1   3  18       11.27       10.18      3.33 o 
   2   3  18     4723.00     4650.54     62.60 o 
   3   3  18      434.98      444.77     17.62 o 
   4   3  18     1022.00      971.07     22.95 o 
   5   3  18        0.21        7.08      5.58 o 
   6   3  18     1229.52     1185.44     34.08 o 
  -7   4  18      525.94      588.14     41.32 o 
  -6   4  18       43.26       61.62     12.16 o 
  -5   4  18        3.72        2.84      5.37 o 
  -4   4  18     1086.55     1000.20     30.41 o 
  -3   4  18      900.19      886.76     21.33 o 
  -2   4  18     2660.09     2759.25     50.67 o 
  -1   4  18     1797.95     1773.62     37.75 o 
   0   4  18     2177.95     2138.17     42.89 o 
   1   4  18        3.59        1.51      3.59 o 
   2   4  18     1042.04      975.25     22.34 o 
   3   4  18     3519.13     3489.06     44.42 o 
   4   4  18      826.79      807.95     18.56 o 
   5   4  18      422.83      413.84     18.72 o 
   6   4  18       56.86       67.16      8.69 o 
  -6   5  18        6.50        4.34     10.91 o 
  -5   5  18      960.00      903.63     40.84 o 
  -4   5  18        2.21       -1.16      5.33 o 
  -3   5  18        4.55        4.88      4.24 o 
  -2   5  18       47.31       50.40      8.15 o 
  -1   5  18      606.55      598.69     21.22 o 
   0   5  18      415.00      417.16     17.77 o 
   1   5  18     3057.49     3085.94     57.82 o 
   2   5  18       68.64       47.37      8.82 o 
   3   5  18       49.10       41.13      6.64 o 
   4   5  18       62.31       66.87      8.35 o 
   5   5  18     1316.01     1367.69     26.70 o 
  -5   6  18      329.59      354.17     30.56 o 
  -4   6  18      973.50      940.85     37.11 o 
  -3   6  18        0.80       -0.09      5.49 o 
  -2   6  18     1294.75     1335.10     38.75 o 
  -1   6  18       76.59       84.91     10.18 o 
   0   6  18      207.71      236.92     14.68 o 
   1   6  18       24.04       26.89      9.77 o 
   2   6  18      959.83      982.11     61.78 o 
   3   6  18      109.56      131.60     13.43 o 
   4   6  18      959.28     1037.94     34.14 o 
  -3   7  18      284.87      313.32     25.32 o 
  -2   7  18       43.98       41.66      8.95 o 
  -1   7  18      396.96      404.86     20.13 o 
   0   7  18      604.31      634.33     24.50 o 
   1   7  18      675.96      664.20     41.61 o 
   2   7  18      410.00      525.10     34.59 o 
  -7   0  19     2729.00     2704.39     92.43 o 
  -5   0  19       81.57       96.37      9.67 o 
  -3   0  19     8101.41     8213.49    233.44 o 
  -1   0  19     5192.19     5087.48     78.60 o 
   1   0  19     3391.13     3200.15     75.91 o 
   3   0  19     9505.75     9535.44    190.43 o 
   5   0  19     5299.06     5164.69    122.31 o 
   7   0  19      127.22      125.12     19.02 o 
  -7   1  19       19.02       28.94     10.05 o 
  -6   1  19      651.13      630.54     20.01 o 
  -5   1  19     2383.19     2289.54     47.20 o 
  -4   1  19     1686.57     1647.25     31.39 o 
  -3   1  19      471.64      481.61     12.23 o 
  -2   1  19       23.18       34.13      4.18 o 
  -1   1  19      349.63      360.92      8.66 o 
   0   1  19     4352.29     4226.02     54.84 o 
   1   1  19     3986.11     3906.69     62.61 o 
   2   1  19     2824.79     2747.24     70.08 o 
   3   1  19     1943.22     1885.03     39.74 o 
   4   1  19      245.51      255.17     15.28 o 
   5   1  19      255.78      259.30     15.11 o 
   6   1  19      710.82      760.99     27.21 o 
  -7   2  19      152.50      168.73     12.51 o 
  -6   2  19      731.19      711.53     21.90 o 
  -5   2  19       64.01       54.09      7.58 o 
  -4   2  19      312.64      331.83     13.73 o 
  -3   2  19      230.21      247.91     23.48 o 
  -2   2  19     3888.78     3799.05     54.00 o 
  -1   2  19     1113.37     1133.61     18.66 o 
   0   2  19     1350.88     1390.42     20.94 o 
   1   2  19        8.52       17.51      4.88 o 
   2   2  19      272.24      258.36     12.90 o 
   3   2  19      725.50      669.82     24.15 o 
   4   2  19     1940.24     1948.86     58.06 o 
   5   2  19      404.84      419.11     29.35 o 
   6   2  19      688.03      695.58     25.84 o 
  -7   3  19       10.99        1.13      7.12 o 
  -6   3  19        8.10       13.56     10.89 o 
  -5   3  19     3698.72     3816.60     60.14 o 
  -4   3  19       82.72       66.84      7.87 o 
  -3   3  19      315.20      320.38     13.26 o 
  -2   3  19       54.47       52.80      6.09 o 
  -1   3  19      363.90      369.95     16.74 o 
   0   3  19       14.45       20.88      6.78 o 
   1   3  19     7203.30     7090.92    142.24 o 
   2   3  19      169.58      164.88      9.37 o 
   3   3  19     2166.45     2071.46     53.29 o 
   4   3  19       12.27       11.02      5.39 o 
   5   3  19      505.87      534.05     21.83 o 
   6   3  19        1.69       -0.55      5.95 o 
  -6   4  19      189.69      179.04     15.39 o 
  -5   4  19        0.13       -1.85      7.23 o 
  -4   4  19      150.78      161.53     13.48 o 
  -3   4  19     1878.74     1841.73     43.10 o 
  -2   4  19     3186.43     3193.05    109.78 o 
  -1   4  19      973.91     1004.90     27.04 o 
   0   4  19     1737.88     1699.69     39.23 o 
   1   4  19      131.11      126.41      8.61 o 
   2   4  19      313.38      310.14     12.58 o 
   3   4  19      970.78      939.13     19.65 o 
   4   4  19     1592.79     1615.64     27.43 o 
   5   4  19      648.60      618.90     17.18 o 
   6   4  19      422.63      457.22     18.03 o 
  -5   5  19        0.82        0.24      6.00 o 
  -4   5  19     1559.59     1587.90     41.71 o 
  -3   5  19       86.40       91.81      8.66 o 
  -2   5  19      272.68      279.87     14.90 o 
  -1   5  19        6.36        3.46     11.81 o 
   0   5  19      833.40      806.12     48.84 o 
   1   5  19      593.50      570.95     23.07 o 
   2   5  19     2213.93     2212.18     38.65 o 
   3   5  19        0.57       -2.49      4.06 o 
   4   5  19       66.30       84.39      9.00 o 
   5   5  19       43.38       62.25      9.20 o 
  -4   6  19        3.68        7.46      9.03 o 
  -3   6  19      494.14      496.94     26.77 o 
  -2   6  19        4.11        2.45     10.12 o 
  -1   6  19     1126.32     1140.65     32.38 o 
   0   6  19       14.69        9.56      9.93 o 
   1   6  19       41.79       46.36      9.46 o 
   2   6  19        3.03        4.71      4.96 o 
   3   6  19     1663.33     1661.57     34.43 o 
  -2   7  19       79.39      119.45     18.38 o 
  -1   7  19       38.87       40.41     13.98 o 
   0   7  19      725.09      731.84     27.07 o 
   1   7  19      567.39      588.19     29.05 o 
  -6   0  20     2496.26     2510.62     84.81 o 
  -4   0  20      405.64      382.38     16.39 o 
  -2   0  20     5675.05     5399.44     84.08 o 
   0   0  20     5564.24     5623.52    117.97 o 
   2   0  20      327.47      296.96     19.55 o 
   4   0  20     2006.65     1989.07     61.61 o 
   6   0  20      698.46      721.47     38.35 o 
  -7   1  20       40.60       15.35     14.09 o 
  -6   1  20      300.39      309.51     14.40 o 
  -5   1  20     1123.52     1114.88     26.36 o 
  -4   1  20     2786.68     2810.32     45.45 o 
  -3   1  20     3242.32     3238.20     57.73 o 
  -2   1  20       52.09       70.65      6.20 o 
  -1   1  20      998.64      965.66     16.92 o 
   0   1  20      417.17      439.33     12.95 o 
   1   1  20     6042.65     5974.85     94.13 o 
   2   1  20     1119.19     1140.10     28.49 o 
   3   1  20     2430.00     2319.82     59.09 o 
   4   1  20      384.96      370.19     17.10 o 
   5   1  20      529.06      503.66     32.95 o 
   6   1  20        6.92        8.29      6.35 o 
  -7   2  20     1444.59     1442.72     34.30 o 
  -6   2  20       99.59      121.94     10.64 o 
  -5   2  20      400.53      415.91     16.18 o 
  -4   2  20      191.44      224.94     11.98 o 
  -3   2  20       18.46       16.00      4.86 o 
  -2   2  20      821.59      806.69     24.35 o 
  -1   2  20     7139.52     7029.84     85.32 o 
   0   2  20     1372.62     1350.58     24.55 o 
   1   2  20     2010.28     1960.30     39.04 o 
   2   2  20       68.69       64.45      7.97 o 
   3   2  20      493.60      490.31     18.79 o 
   4   2  20      289.39      287.10     20.39 o 
   5   2  20     1373.66     1375.24     36.54 o 
   6   2  20      185.39      211.19     15.67 o 
  -7   3  20        7.56       -1.27      5.68 o 
  -6   3  20      179.50      195.25     13.32 o 
  -5   3  20       18.15       21.47      6.31 o 
  -4   3  20     3319.07     3341.23     53.62 o 
  -3   3  20       26.75       26.23      7.04 o 
  -2   3  20     2007.96     2085.38     44.60 o 
  -1   3  20      145.56      135.69     10.51 o 
   0   3  20      213.91      210.30     11.86 o 
   1   3  20        8.77       14.57      4.22 o 
   2   3  20     5831.00     5690.29     72.58 o 
   3   3  20       58.18       89.65      9.68 o 
   4   3  20      655.88      672.70     29.90 o 
   5   3  20       12.96        0.65      5.93 o 
   6   3  20      242.04      245.08     16.89 o 
  -6   4  20      348.05      382.02     20.70 o 
  -5   4  20      164.19      181.72     31.89 o 
  -4   4  20       65.79       53.51      9.35 o 
  -3   4  20      374.38      359.26     24.00 o 
  -2   4  20      877.87      946.42     26.57 o 
  -1   4  20     3543.32     3473.37     85.76 o 
   0   4  20     1268.83     1292.66     45.13 o 
   1   4  20      632.80      639.80     31.97 o 
   2   4  20       28.82       25.63      5.60 o 
   3   4  20      280.55      271.21     12.89 o 
   4   4  20      832.74      855.09     17.59 o 
   5   4  20     1030.79     1021.34     26.04 o 
  -5   5  20      643.20      578.02     33.27 o 
  -4   5  20      551.32      510.37     22.94 o 
  -3   5  20      901.86      894.50     29.81 o 
  -2   5  20      169.50      186.84     13.17 o 
  -1   5  20      146.75      145.63     11.96 o 
   0   5  20       66.51       68.04      9.23 o 
   1   5  20     2177.85     2193.61     47.29 o 
   2   5  20       76.80      105.48      9.16 o 
   3   5  20      826.21      858.80     23.05 o 
   4   5  20       51.42       58.17      8.02 o 
  -4   6  20       68.41       59.54     16.63 o 
  -3   6  20       16.21        9.53      5.92 o 
  -2   6  20      998.27     1046.72     31.46 o 
  -1   6  20       40.84       42.30      8.55 o 
   0   6  20     1451.66     1552.02     49.55 o 
   1   6  20        6.86       -4.94      4.94 o 
   2   6  20        5.08        6.87      6.26 o 
   3   6  20       13.74        9.59      5.76 o 
  -7   0  21     1378.72     1555.13     68.12 o 
  -5   0  21     1377.86     1307.49     54.67 o 
  -3   0  21        0.11        0.48      4.22 o 
  -1   0  21     2967.17     3108.12     54.76 o 
   1   0  21     6174.87     5779.10    122.95 o 
   3   0  21      285.19      242.24     19.02 o 
   5   0  21     1047.47     1083.05     45.82 o 
  -7   1  21       55.11       54.92     12.05 o 
  -6   1  21       10.98        8.37      5.23 o 
  -5   1  21      316.65      315.98     23.87 o 
  -4   1  21     1192.39     1125.86     25.79 o 
  -3   1  21      751.96      790.79     20.33 o 
  -2   1  21     3610.45     3583.51     43.77 o 
  -1   1  21      115.45      110.33      8.33 o 
   0   1  21      706.46      675.53     16.69 o 
   1   1  21        8.03       18.53      5.32 o 
   2   1  21     2225.58     2118.56     54.30 o 
   3   1  21     1158.07     1053.65     28.80 o 
   4   1  21      646.51      634.43     22.97 o 
   5   1  21      545.84      579.87     23.08 o 
   6   1  21        1.04       -2.60      6.35 o 
  -7   2  21       85.85       86.91     10.65 o 
  -6   2  21     2256.59     2254.41     59.14 o 
  -5   2  21      920.86      891.85     24.32 o 
  -4   2  21      455.84      443.61     17.05 o 
  -3   2  21       67.53       64.68      7.29 o 
  -2   2  21       55.81       47.55      7.77 o 
  -1   2  21     2010.77     1990.28     33.27 o 
   0   2  21     6465.10     6442.07     77.57 o 
   1   2  21      982.64      996.59     45.98 o 
   2   2  21      740.23      703.46     22.25 o 
   3   2  21        2.03        5.08      4.95 o 
   4   2  21      383.54      411.09     30.64 o 
   5   2  21      387.63      432.41     20.15 o 
   6   2  21      988.56     1066.52     55.35 o 
  -6   3  21       10.18        3.99      5.48 o 
  -5   3  21      256.50      279.61     14.58 o 
  -4   3  21        5.24        5.91      4.89 o 
  -3   3  21     3685.11     3634.27     68.21 o 
  -2   3  21       49.68       61.39      9.06 o 
  -1   3  21     1940.16     1947.66     40.11 o 
   0   3  21       25.41       25.24      6.07 o 
   1   3  21     1516.29     1476.30     34.87 o 
   2   3  21      144.93      134.09     12.34 o 
   3   3  21     2921.64     2790.28     54.07 o 
   4   3  21       84.37       85.08     10.22 o 
   5   3  21      171.96      189.12     14.81 o 
  -6   4  21     1302.33     1292.76     61.08 o 
  -5   4  21      423.46      414.30     20.88 o 
  -4   4  21      455.80      451.25     21.15 o 
  -3   4  21       10.02        6.52      5.79 o 
  -2   4  21      322.16      329.86     20.06 o 
  -1   4  21      629.73      603.47     21.15 o 
   0   4  21     2012.74     2067.72     43.85 o 
   1   4  21      652.52      660.86     22.83 o 
   2   4  21      361.84      381.32     14.48 o 
   3   4  21        5.43       16.10      8.68 o 
   4   4  21      195.58      203.44     10.42 o 
   5   4  21      344.14      338.95     23.08 o 
  -5   5  21       33.64       35.97     15.26 o 
  -4   5  21      937.76      990.39     58.43 o 
  -3   5  21      436.80      427.79     20.87 o 
  -2   5  21     1491.37     1515.85     37.46 o 
  -1   5  21      197.95      204.72     27.94 o 
   0   5  21       27.49       39.07      9.30 o 
   1   5  21       70.13       66.33      9.76 o 
   2   5  21     2258.28     2247.89     49.43 o 
   3   5  21      178.69      187.32     13.93 o 
   4   5  21      724.05      741.60     29.47 o 
  -3   6  21       29.83       13.30     11.12 o 
  -2   6  21       58.03       63.33     10.24 o 
  -1   6  21     1171.88     1133.56     49.08 o 
   0   6  21       79.82      106.32     19.44 o 
   1   6  21     1089.60     1076.96     32.80 o 
   2   6  21        5.04       14.43      7.05 o 
  -6   0  22      598.73      601.17     38.77 o 
  -4   0  22     3122.23     3093.40     58.51 o 
  -2   0  22      311.11      259.46     27.02 o 
   0   0  22     2593.87     2527.73     65.95 o 
   2   0  22     1942.59     1854.10     39.95 o 
   4   0  22        0.18       -1.85      6.78 o 
  -7   1  22      754.75      748.85     33.08 o 
  -6   1  22      238.82      221.40     18.46 o 
  -5   1  22       21.97       33.01      6.47 o 
  -4   1  22       75.84      104.08      8.92 o 
  -3   1  22     1728.35     1789.47     33.63 o 
  -2   1  22     1073.92     1057.39     32.74 o 
  -1   1  22     3249.04     3216.57     46.44 o 
   0   1  22      339.69      313.85     11.55 o 
   1   1  22       14.87       19.62      4.57 o 
   2   1  22       69.38       59.65      8.15 o 
   3   1  22     1383.18     1348.96     47.73 o 
   4   1  22     1123.86     1093.79     31.44 o 
   5   1  22     1122.04     1120.35     33.63 o 
  -6   2  22      379.44      367.00     16.69 o 
  -5   2  22     1061.37     1103.03     31.44 o 
  -4   2  22      427.30      435.39     16.35 o 
  -3   2  22      791.44      775.09     25.49 o 
  -2   2  22       16.04       16.86      5.84 o 
  -1   2  22      586.53      625.67     21.64 o 
   0   2  22      117.31      149.44     12.06 o 
   1   2  22     2941.07     2948.24     53.56 o 
   2   2  22      161.30      176.34     12.04 o 
   3   2  22      331.30      311.94     16.61 o 
   4   2  22       10.51        7.05      5.40 o 
   5   2  22      250.02      265.95     55.38 o 
  -6   3  22      455.25      434.14     23.93 o 
  -5   3  22        9.80        9.26      5.84 o 
  -4   3  22      280.97      267.06     16.30 o 
  -3   3  22      120.18      119.88     11.84 o 
  -2   3  22     2992.52     2953.48     58.67 o 
  -1   3  22        2.89        0.72      4.38 o 
   0   3  22      520.31      536.75     39.17 o 
   1   3  22       11.86       16.38      5.93 o 
   2   3  22      426.34      460.48     19.79 o 
   3   3  22        7.43       16.67      6.36 o 
   4   3  22     1543.67     1636.38     40.21 o 
   5   3  22       23.94       31.62      8.20 o 
  -5   4  22     1685.02     1712.05     79.03 o 
  -4   4  22      515.42      567.04     44.18 o 
  -3   4  22      243.16      236.52     16.29 o 
  -2   4  22      130.53      123.22     12.15 o 
  -1   4  22     1004.15      962.81     27.80 o 
   0   4  22      401.17      401.04     24.55 o 
   1   4  22     1624.98     1606.11     97.44 o 
   2   4  22      742.75      813.11     41.53 o 
   3   4  22      214.98      187.02     14.21 o 
   4   4  22      112.35      121.00     10.28 o 
  -4   5  22        2.96        2.97     10.49 o 
  -3   5  22     1398.40     1371.54     53.45 o 
  -2   5  22      245.44      254.19     15.72 o 
  -1   5  22     1083.05      996.17     30.00 o 
   0   5  22      203.04      211.45     14.56 o 
   1   5  22      197.07      199.50     14.57 o 
   2   5  22      292.58      313.03     17.51 o 
   3   5  22      808.64      822.34     23.20 o 
  -2   6  22       71.18       68.60     15.31 o 
  -1   6  22      111.16      125.40     12.86 o 
   0   6  22     1751.60     1865.45     48.97 o 
   1   6  22        0.74        6.14      7.01 o 
  -5   0  23     1000.79      992.63     48.31 o 
  -3   0  23     3898.22     3760.83     66.68 o 
  -1   0  23      809.84      773.96     31.62 o 
   1   0  23     3490.24     3131.12     79.35 o 
   3   0  23     1506.13     1499.51     52.18 o 
   5   0  23       25.14       19.86     10.22 o 
  -6   1  23      604.72      634.18     60.12 o 
  -5   1  23      118.53      137.12     10.61 o 
  -4   1  23      118.16      120.21      9.66 o 
  -3   1  23      451.63      475.98     16.24 o 
  -2   1  23      954.27     1010.70     28.45 o 
  -1   1  23     1121.91     1106.82     23.30 o 
   0   1  23     1544.41     1577.00     39.04 o 
   1   1  23       53.02       60.66      6.52 o 
   2   1  23      216.83      219.07     13.56 o 
   3   1  23      360.35      369.91     17.26 o 
   4   1  23      636.67      668.08     25.11 o 
   5   1  23      442.87      480.16     21.98 o 
  -6   2  23      248.94      249.60     14.63 o 
  -5   2  23      555.70      556.79     19.73 o 
  -4   2  23      623.22      662.58     20.55 o 
  -3   2  23      318.51      354.64     17.53 o 
  -2   2  23     1331.26     1290.88     34.05 o 
  -1   2  23        9.12        8.32      5.41 o 
   0   2  23     1275.42     1342.28     26.97 o 
   1   2  23      680.67      704.70     18.37 o 
   2   2  23      833.75      832.25     25.35 o 
   3   2  23      662.18      665.60     23.70 o 
   4   2  23      230.86      248.74     25.13 o 
   5   2  23      108.82      133.74     13.30 o 
  -5   3  23      242.29      232.79     26.38 o 
  -4   3  23        5.97        0.54      5.32 o 
  -3   3  23      918.74      951.95     30.20 o 
  -2   3  23       18.12       14.83      6.64 o 
  -1   3  23     3722.01     3729.06     60.93 o 
   0   3  23       55.23       57.17      8.93 o 
   1   3  23      318.68      337.00     48.28 o 
   2   3  23        7.63        6.28      5.56 o 
   3   3  23      635.89      674.47     19.91 o 
   4   3  23       58.92       55.58     15.26 o 
   5   3  23     2080.22     2134.42     70.50 o 
  -5   4  23      291.28      337.16     32.47 o 
  -4   4  23      894.43      923.02     31.60 o 
  -3   4  23      289.12      259.84     16.82 o 
  -2   4  23      239.20      269.91     22.41 o 
  -1   4  23       28.54       17.60      6.14 o 
   0   4  23     1061.82     1029.48     29.93 o 
   1   4  23      743.40      778.39     33.85 o 
   2   4  23     1384.63     1380.07     36.57 o 
   3   4  23      669.87      701.12     25.95 o 
   4   4  23       71.47       79.73      9.36 o 
  -4   5  23        0.28       15.26     11.34 o 
  -3   5  23       30.44       28.04      8.75 o 
  -2   5  23     1465.84     1577.09    127.18 o 
  -1   5  23      319.32      331.36     17.49 o 
   0   5  23      820.23      866.86     28.56 o 
   1   5  23       67.24       75.37     10.42 o 
   2   5  23      196.51      237.89     16.27 o 
   3   5  23      116.74      129.30     23.78 o 
  -1   6  23       32.40       33.05     13.08 o 
   0   6  23        1.14        5.30      8.69 o 
  -6   0  24       34.00       28.39     14.04 o 
  -4   0  24     1164.80     1182.05     51.75 o 
  -2   0  24     1124.30     1218.29     31.37 o 
   0   0  24      813.39      701.81     31.20 o 
   2   0  24     1913.68     1890.01     59.17 o 
   4   0  24     1873.73     1828.19     62.03 o 
  -6   1  24       42.14       72.09     13.35 o 
  -5   1  24      577.24      556.21     22.78 o 
  -4   1  24       67.50       67.50      8.15 o 
  -3   1  24       43.11       50.60     17.22 o 
  -2   1  24      405.35      387.40     54.43 o 
  -1   1  24     2053.03     1984.65     34.20 o 
   0   1  24      404.34      426.72     19.92 o 
   1   1  24     1868.42     1798.03     39.55 o 
   2   1  24       44.64       36.65     11.68 o 
   3   1  24       90.49       93.39     20.55 o 
   4   1  24      748.70      821.38     27.86 o 
   5   1  24      922.20      921.91     44.34 o 
  -6   2  24       10.15       17.78      7.02 o 
  -5   2  24     1079.20     1092.73     28.47 o 
  -4   2  24      257.02      296.79     17.47 o 
  -3   2  24     1421.24     1460.97     37.94 o 
  -2   2  24      544.60      565.02     22.17 o 
  -1   2  24      778.57      799.36     25.88 o 
   0   2  24       54.63       54.45      6.75 o 
   1   2  24      770.49      766.94     19.71 o 
   2   2  24      533.74      541.62     20.85 o 
   3   2  24     1342.95     1324.65     35.19 o 
   4   2  24      262.47      266.81     22.80 o 
   5   2  24      340.08      357.82     27.65 o 
  -5   3  24       19.28       15.91      7.61 o 
  -4   3  24      288.62      303.76     30.01 o 
  -3   3  24        1.73        5.81      5.74 o 
  -2   3  24     2032.37     2016.87     46.95 o 
  -1   3  24       20.91       17.38      6.78 o 
   0   3  24     1545.46     1583.19     41.26 o 
   1   3  24       35.47       35.76      7.91 o 
   2   3  24      115.44       94.29     10.73 o 
   3   3  24      134.45      156.57     14.62 o 
   4   3  24      951.73      938.44     30.18 o 
  -4   4  24      263.85      281.61     18.68 o 
  -3   4  24     1307.48     1401.57     39.86 o 
  -2   4  24       80.33       89.64     11.51 o 
  -1   4  24      442.95      477.75     27.65 o 
   0   4  24      267.34      284.67     15.92 o 
   1   4  24     1189.44     1186.50     33.47 o 
   2   4  24      562.60      575.99     23.34 o 
   3   4  24     1406.87     1501.20     58.06 o 
  -3   5  24        2.10       -6.36      8.16 o 
  -2   5  24       82.11      103.16     12.97 o 
  -1   5  24     1708.84     1714.10     42.31 o 
   0   5  24      657.79      661.94     25.16 o 
   1   5  24     1142.65     1307.51     40.81 o 
   2   5  24      130.83      131.05     19.23 o 
  -5   0  25        0.56        6.94     11.23 o 
  -3   0  25     2735.75     2758.52     54.95 o 
  -1   0  25      599.65      657.21     30.46 o 
   1   0  25      258.53      268.67     20.23 o 
   3   0  25     2046.21     2031.55     64.84 o 
  -5   1  25      152.76      166.53     16.42 o 
  -4   1  25      785.02      811.34     23.11 o 
  -3   1  25      168.46      168.76     15.44 o 
  -2   1  25      346.01      335.02     33.77 o 
  -1   1  25      534.76      488.47     18.55 o 
   0   1  25     2043.00     2064.17     42.99 o 
   1   1  25      338.22      418.59     17.92 o 
   2   1  25     1533.49     1488.62     36.67 o 
   3   1  25        1.31       -0.45      4.64 o 
   4   1  25       71.36       68.54     10.36 o 
  -5   2  25        5.12       -4.97      8.66 o 
  -4   2  25     1410.88     1472.59     39.87 o 
  -3   2  25      592.63      566.65     23.05 o 
  -2   2  25     1556.18     1535.95     39.02 o 
  -1   2  25      433.89      456.22     19.78 o 
   0   2  25       68.17       62.51     12.92 o 
   1   2  25      136.79      139.43      9.37 o 
   2   2  25     1001.30      940.31     28.51 o 
   3   2  25      165.75      153.88     10.74 o 
   4   2  25     1915.39     1961.82     47.70 o 
  -4   3  25       58.58       70.22     11.31 o 
  -3   3  25      301.61      342.32     18.76 o 
  -2   3  25       35.63       46.54     16.08 o 
  -1   3  25     1860.81     1821.23     44.20 o 
   0   3  25       61.16       79.85     10.03 o 
   1   3  25      720.46      798.33     26.51 o 
   2   3  25        2.29       -0.89      5.08 o 
   3   3  25      439.10      543.48     32.21 o 
   4   3  25        3.29       -2.17      9.11 o 
  -4   4  25      418.80      472.03     35.38 o 
  -3   4  25      674.52      713.80     34.03 o 
  -2   4  25     1173.97     1198.68     36.27 o 
  -1   4  25       82.06      106.59     12.45 o 
   0   4  25       93.37      104.29     11.46 o 
   1   4  25       28.69       27.19      7.77 o 
   2   4  25      769.23      792.92     28.26 o 
   3   4  25       65.79       58.64     15.20 o 
  -2   5  25      456.63      491.20     35.60 o 
  -1   5  25      168.13      155.89     19.07 o 
   0   5  25     1044.93     1026.21     45.40 o 
   1   5  25      690.53      753.14     39.09 o 
  -4   0  26       84.35       50.38     16.00 o 
  -2   0  26     2434.25     2387.83     66.74 o 
   0   0  26     1045.75      982.51     39.41 o 
   2   0  26      353.62      402.95     26.27 o 
   4   0  26     2195.44     2184.90     71.62 o 
  -5   1  26     1019.70     1028.66     48.68 o 
  -4   1  26      255.08      262.46     16.66 o 
  -3   1  26      873.47      875.63     36.23 o 
  -2   1  26       48.85       55.25      9.29 o 
  -1   1  26      488.57      475.26     27.54 o 
   0   1  26      717.97      736.54     23.69 o 
   1   1  26     1810.29     1755.68     40.25 o 
   2   1  26      406.64      432.55     19.23 o 
   3   1  26      360.85      407.57     21.82 o 
   4   1  26        6.88       10.12      9.11 o 
  -5   2  26      110.74      119.38     13.46 o 
  -4   2  26       18.01       32.59      8.81 o 
  -3   2  26     1420.23     1394.95     38.39 o 
  -2   2  26      788.10      733.52     26.31 o 
  -1   2  26     1891.01     1944.42     45.59 o 
   0   2  26      242.74      228.41     20.76 o 
   1   2  26        2.44       11.66      5.84 o 
   2   2  26       24.82       19.57      6.85 o 
   3   2  26     1157.04     1189.68     28.04 o 
   4   2  26      312.64      329.27     27.17 o 
  -4   3  26     1351.87     1465.00     41.85 o 
  -3   3  26       18.78       31.72      9.77 o 
  -2   3  26        1.75        2.75      6.01 o 
  -1   3  26       70.59       90.64     20.47 o 
   0   3  26     1427.40     1383.49     37.72 o 
   1   3  26      204.95      239.56     15.44 o 
   2   3  26     1687.89     1649.58     41.87 o 
   3   3  26       32.69       34.59     12.24 o 
  -3   4  26      420.88      478.49     35.60 o 
  -2   4  26      800.50      824.82     30.12 o 
  -1   4  26      544.03      536.50     30.94 o 
   0   4  26       13.58       27.67      7.75 o 
   1   4  26      178.91      217.67     15.57 o 
   2   4  26       61.82       53.39     14.20 o 
  -1   0  27     1408.62     1482.19     50.69 o 
   1   0  27      658.44      680.41     34.06 o 
   3   0  27      579.33      645.77     35.65 o 
  -4   1  27     1810.63     1754.34     44.32 o 
  -3   1  27      696.39      790.66     45.48 o 
  -2   1  27      475.91      490.51     28.34 o 
  -1   1  27       17.60       21.35      9.53 o 
   0   1  27      569.41      603.25     41.53 o 
   1   1  27      217.52      265.69     15.36 o 
   2   1  27     2798.33     2898.74     58.09 o 
   3   1  27      305.48      310.33     19.26 o 
  -4   2  27       36.60       40.40     12.61 o 
  -3   2  27       53.66       38.82      9.06 o 
  -2   2  27     2016.06     2170.45     50.23 o 
  -1   2  27      229.80      251.08     22.41 o 
   0   2  27     2192.34     2421.15     73.21 o 
   1   2  27      107.83      115.46     11.88 o 
   2   2  27        1.48        1.98      7.44 o 
   3   2  27       48.04       33.48     12.08 o 
  -3   3  27      663.13      624.24     26.10 o 
  -2   3  27        2.96       -2.38      5.80 o 
  -1   3  27       25.72       48.89     15.39 o 
   0   3  27      229.94      268.46     23.89 o 
   1   3  27      720.88      714.33     25.92 o 
   2   3  27       31.49       41.74     12.45 o 
  -1   4  27      150.26      145.94     21.61 o 
   0   0  28     2360.30     2307.58     68.54 o 
   2   0  28     1208.69     1265.90     49.69 o 
  -4   1  28      952.86     1033.89     52.12 o 
  -3   1  28     1201.64     1250.70     48.26 o 
  -2   1  28      562.15      558.63     30.99 o 
  -1   1  28      101.30       99.90     15.41 o 
   0   1  28        7.56       33.27     10.59 o 
   1   1  28      534.08      541.33     35.09 o 
   2   1  28       15.88       12.37      6.76 o 
   3   1  28     1666.94     1721.46     61.55 o 
  -3   2  28      170.10      188.06     15.65 o 
  -2   2  28       48.60       83.72     11.40 o 
  -1   2  28     1328.71     1379.63     52.39 o 
   0   2  28      879.77      973.66     43.38 o 
   1   2  28     1269.23     1378.57     53.29 o 
   2   2  28      275.28      292.93     24.68 o 
  -2   3  28     1920.15     1899.81     72.25 o 
  -1   3  28       34.28       21.93     11.97 o 
   1   3  28      179.33      167.49     19.81 o 
  -1   0  29      614.69      574.26     31.68 o 
   1   0  29     2769.55     2752.70     79.83 o 
  -3   1  29      721.16      793.61     38.40 o 
  -2   1  29     1385.25     1450.93     52.87 o 
  -1   1  29      423.59      447.71     28.55 o 
   0   1  29      631.63      653.72     34.70 o 
   1   1  29       55.27       80.41     12.95 o 
   2   1  29      282.80      260.35     23.63 o 
  -2   2  29        0.48       -4.98      7.73 o 
  -1   2  29       37.30       58.53     14.30 o 
   0   0  30      423.21      356.92     25.85 o 
                                                 
